# Supplementary material for: Quantification of hematopoietic stem and progenitor cells by targeted DNA methylation analysis
Source: Clin Epigenetics. 2023 Jun 27;15:105. doi: 10.1186/s13148-023-01521-w (PMC10303729; doi:10.1186/s13148-023-01521-w)
Supplement: Supplementary file 2 — Additional file 2. Table S3. DNA methylation results of pyrosequencing measurements. [file 13148_2023_1521_MOESM2_ESM.xlsx]

## Sheet: Artificial cell dilutions
The data in this table is presented in Figure 1C
			Pyrosequencing DNAm (%)			Flow Cytometry (%)			Pearson correlation (r) DNAm vs CD34+ cells
Nr	Donor	Sample ID	STK17A	MYO1D	SP140	CD34+ cells			STK17A	MYO1D	SP140
Mobilized peripheral blood								Donor 1	0.96029	0.96647	0.944198
1	Donor 1	S5 0% CD34+cells	2.74	1.87	21.05	2.12		Donor 2	0.990526	0.996231	0.999486
2	Donor 1	S5 1% CD34+cells	2.84	3.89	19.96	2.8		Donor 3	0.892718	0.938119	0.89038
3	Donor 1	S5 3% CD34+cells	3.74	4.4	19.57	4.07		Donor 4	0.694502	0.911261	0.862781
4	Donor 1	S5 5% CD34+cells	5.33	3.26	20.86	4.05		Donor 5	0.874013	0.835955	0.877098
5	Donor 1	S5 7% CD34+cells	4.05	4.85	23.41	4.96
6	Donor 1	S5 10% CD34+cells	8.45	6.76	23.14	6.17
7	Donor 1	S5 20% CD34+cells	4	13.03	29.66	10.34
8	Donor 1	S5 100% CD34+cells	24.93	23.21	37.24	33.5
9	Donor 2	S5 0% CD34+cells	10.42	14.15	17.15	7
10	Donor 2	S6 1% CD34+cells	14.48	17.63	24	16.31
11	Donor 2	S6 3% CD34+cells	21.95	21.28	24.74	18.76
12	Donor 2	S6 5% CD34+cells	22.37	23.29	29.52	26.26
13	Donor 2	S6 7% CD34+cells	28.91	26.82	28.43	23.61
14	Donor 2	S6 10% CD34+cells	28.91	32.9	37.6	35.33
15	Donor 2	S6 20% CD34+cells	42.9	45.26	48.92	52.58
16	Donor 2	S6 40% CD34+cells	54.06	53.77	62.45	70.2
17	Donor 2	S6 100% CD34+cells	77.98	75.05	85.1	99.6
Cord blood
18	Donor 3	S3 0% CD34+cells	9.92	11.85	17.89	1.57
19	Donor 3	S3 2% CD34+cells	12.91	11.37	16.57	5.43
20	Donor 3	S3 5% CD34+cells	17.31	18.64	23.56	11.67
21	Donor 3	S3 7% CD34+cells	14.83	18.71	35.02	13.53
22	Donor 3	S3 10% CD34+cells	18.15	21.17	22.56	20.06
23	Donor 3	S3 17% CD34+cells	18.72	24.4	35.91	26.43
24	Donor 3	S3 25% CD34+cells	15.99	26.92	30.04	52.72
25	Donor 3	S3 35% CD34+cells	22.16	24.35	38.84	60.3
26	Donor 3	S3 75% CD34+cells	35.95	35.51	46.69	90.5
27	Donor 3	S3 100% CD34+cells	48.12	45.07	54.15	94.41
28	Donor 4	S2 0% CD34+cells	4.08	4.94	21.71	0.9
29	Donor 4	S2 1% CD34+cells	1.22	2.76	-	13.15
30	Donor 4	S2 2% CD34+cells	26.18	10.05	29.13	15
31	Donor 4	S2 5% CD34+cells	8.36	13.18	13.69	13.63
32	Donor 4	S2 10% CD34+cells	19.35	16.46	29.26	22.23
33	Donor 4	S2 20% CD34+cells	17.96	19.19	36.19	46.03
34	Donor 4	S2 40% CD34+cells	22.95	26.37	38.57	58.96
35	Donor 4	S2 100% CD34+cells	28.09	28.75	43.33	92.94
36	Donor 5	S1 0% CD34+cells	8.09	10.55	21.89	1.3
37	Donor 5	S1 1% CD34+cells	7.22	9.51	24.46	3.51
38	Donor 5	S1 2% CD34+cells	9.59	20	30.24	5.5
39	Donor 5	S1 5% CD34+cells	9	16.24	14.41	11.3
40	Donor 5	S1 7% CD34+cells	27.28	23.66	29.42	14.6
41	Donor 5	S1 10% CD34+cells	21.45	25.4	37.71	25.99
42	Donor 5	S1 17% CD34+cells	16.49	21.94	38.63	29.25
43	Donor 5	S1 20% CD34+cells	25.53	17.48	30.53	36.1
44	Donor 5	S1 25% CD34+cells	16.91	14	27.88	41
45	Donor 5	S1 50% CD34+cells	27.5	29.64	44.73	66.42
46	Donor 5	S1 75% CD34+cells	37.28	34.86	50.72	76.47
47	Donor 5	S1 100% CD34+cells	36.46	37.33	55.53	85.11

## Sheet: Quantification of CD34+cells  
The data in this table is presented in Figure 1D
				Pyrosequencing DNAm (%)			Multiple linear regression MLin 3CpGs (%)
Nr	Sample	Gender m/f	Health status	STK17A	MYO1D	SP140	CD34+ cells	Leukocyte
Healthy peripheral blood								100
1	TC134	m	healthy	2.62	1.53	5.38	0	100
2	TC135	m	healthy	7.31	1.85	5.08	0	100
3	TC136	m	healthy	5.71	1.07	9.47	0	100
4	TC137	m	healthy	4.8	1.32	10.29	0	100
5	TC138	f	healthy	4.71	0.74	13.88	0	100
6	TC139	m	healthy	4.63	1.92	12.7	0	100
7	TC188	m	healthy	1.47	2.25	11.99	0	100
8	TC189	m	healthy	2.54	1.33	5.38	0	100
9	132	f	healthy	1.97	2.03	8.64	0	100
10	136	m	healthy	1.66	2.91	7.14	0	100
11	247	m	healthy	1.24	4.13	11.1	0	100
Cord Blood
1	CB1		healthy	11.46	6.58	25.07	4.71125	95.2887
2	S1		healthy	4.96	6.53	28.22	3.59115	96.4088
3	S2		healthy	8.13	8.49	30.29	9.95576	90.0442
4	KYJ		healthy	5.55	4.99	37.39	10.7669	89.2331
5	SSA		healthy	3.94	3.64	38.34	8.99745	91.0026
Bone marrow CD34+ cells
1	ob12		healthy	13.6	15.42	36.06	21.5873	78.4127
2	ob14		healthy	41.92	43.3	65.98	62.6185	37.3815
3	ob15		healthy	59.57	47.92	78.68	80.2812	19.7188
4	ob16		healthy	50.4	55.14	74.8	75.9033	24.0967
5	ob17		healthy	45.51	40.62	65.4	62.9926	37.0074
Mobilized Blood
1	WW_3 Szpb	f	-	3.43	2.12	21.91	3.57779	96.4222
2	WW_4 SZpb	m	Lymphoma	12.58	9.73	26.62	13.1261	86.8739
3	WW_5 SZpb	f	Lymphoma	4.51	5.78	21.73	5.08151	94.9185
4	WW_6 SZpb	m	Lymphoma	9.28	10.51	14.92	4.18128	95.8187
5	WW_7 SZpb	f	Lymphoma	4.16	3.3	16.3	0.56726	99.4327
6	WW_8 SZpb	m	Lymphoma	6.18	8.77	27.48	10.5523	89.4477
7	WW_9 SZpb	f	healthy	2.03	2.17	13.1	0	100
Stem cell apheresis
1	WW_3 SZprep	f	-	5	5	19.02	3.2666	96.7334
2	WW_4 Szprep	m	Lymphoma	32.87	28.09	46.59	41.0508	58.9492
3	WW_5 SZprep1	f	Lymphoma	5.46	9.36	18.29	4.3506	95.6494
4	WW_5 SZprep2	f	Lymphoma	5.2	9.33	18.34	4.25879	95.7412
5	WW_6 Szprep	m	Lymphoma	3.7	4.71	11.08	0	100
6	WW_7 Szprep	f	Lymphoma	6.28	5.78	10.29	0	100

## Sheet: Comparison with flow cytometry
The data in this table is presented in Figure 1E
				Conventional cell counts			Pyrosequencing DNAm (%)			Multiple linear regression MLin 3CpGs (%)
Nr	Sample	Gender m/f	Health status	WBC (cells/µl)	CD34+ (cells/µl)	CD34+ cell (%)	STK17A	MYO1D	SP140	CD34+ cells	Leukocyte
Mobilized blood and stem cell apheresis
1	WW_3 Szpb	f	-	65400	140	0.214067	3.43	2.12	21.91	3.57779	96.4222
2	WW_6 SZpb	m	Lymphoma	16300	132	0.809816	9.28	10.51	14.92	4.18128	95.8187
3	WW_7 SZpb	f	Lymphoma	61400	86	0.140065	4.16	3.3	16.3	0.56726	99.4327
4	WW_8 SZpb	m	Lymphoma	1300	5	0.384615	6.18	8.77	27.48	10.5523	89.4477
5	WW_9 SZpb	f	healthy	53700	31	0.0577281	2.03	2.17	13.1	0	100
6	WW_3 SZprep	f	-	119000	3601.5	3	5	5	19.02	3.2666	96.7334
7	WW_4 Szprep	m	Lymphoma	60017	7751	12.9147	32.87	28.09	46.59	41.0508	58.9492
8	WW_5 SZprep1	f	Lymphoma	85770	1253	1.46088	5.46	9.36	18.29	4.3506	95.6494
9	WW_5 SZprep2	f	Lymphoma	169350	1560	0.921169	5.2	9.33	18.34	4.25879	95.7412

## Sheet: Quantification of HSPCs in CFUs
The data in this table is presented in Figure 1F and Supplementary Figure S4
			Pyrosequencing DNAm (%)							NNLS 6CpG (%)				Multiple Linear Regression (3CpG, %)
Sample ID	Donor	Colony Type	BMF	FTO	HLF	STK17A	TESC	MYO1D	SP140	HSC	CMP	LMPP	Leukocyte	CD34+ cells
S2 D4 CFU-GEMM	Donor 2	CFU-GEMM	89.48	30.49	70.81	86.79	8.18	61.18	43.36	1.15075e-35	98.4468	2.66239e-63	1.55322	73.1932
S2 D2 CFU-GEMM	Donor 2	CFU-GEMM	72.39	14.31	42.56	44.55	0	44.11	74.45	1.26258e-102	94.4897	4.31927e-137	5.51027	69.6302
S2 D3 CFU-GEMM	Donor 2	CFU-GEMM	69.43	40.66	77.33	86.83	4.8	70.15	44.51	2.26704	97.733	2.14845e-46	9.1714e-64	76.7714
S3 D1 CFU-GEMM	Donor 3	CFU-GEMM	76.8	30.66	49.15	84.81	3.37	68.42	73.37	10.52	89.48	4.88857e-67	2.42004e-70	94.3847
S4 D1 CFU-GEMM	Donor 4	CFU-GEMM	64.46	53.2	68.25	64.42	45.25	37.28	72.54	25.0207	39.8273	3.90413e-12	35.152	75.0587
S4 D2 CFU-GEMM	Donor 4	CFU-GEMM	53.47	42.08	75.69	80	6.08	35.68	77.62	2.48756e-11	99.9999	1.57811e-24	7.61871e-05	84.8298
S1 D1 CFU-GM	Donor 1	CFU-GM	89.5	87.75	77.24	75.17	77.5	84.59	100	43.1763	18.4717	1.08052e-12	38.352	112.733
S3 D1 CFU-GM	Donor 1	CFU-GM	91.41	78.19	81.72	98.1	78.62	36.8	87.45	39.3176	14.195	1.24436e-13	46.4874	99.7048
S2 D1 CFU-GM	Donor 2	CFU-GM	95.84	85.41	69.61	69.74	62.63	17.1	82.3	39.8	5.10486	2.7358e-34	55.0951	77.5611
S2 D2 CFU-GM	Donor 2	CFU-GM	86.89	44.99	41.69	34.73	40.09	61.63	82.28	25.7589	36.7638	1.03813e-45	37.4773	75.9102
S3 D2 CFU-GM	Donor 3	CFU-GM	92.37	69.25	81.17	64.05	45.54	44.01	80.5	18.7717	45.3031	5.99495e-29	35.9252	82.2506
S4 D1 CFU-GM	Donor 4	CFU-GM	71.7	58.85	73.05	53.87	38.59	46.39	76.93	18.2501	50.5125	3.95487e-20	31.2374	76.1174
S1 D2 CFU-G	Donor 1	CFU-G	84.87	88.43	75.55	60.97	94.87	47.36	96.19	44.0834	8.29161e-20	4.10044e-08	55.9166	92.2862
S2 D3 CFU-G	Donor 2	CFU-G	96.78	83.45	57.47	38.43	89.23	35.44	88.01	37.6367	1.03177e-51	1.97912e-23	62.3633	73.1562
S2 D2 CFU-G	Donor 2	CFU-G	100	95.87	95.77	94.04	94.04	85.6	100	40.9124	18.588	3.55418e-08	40.4996	121.427
S3 D2 CFU-G	Donor 3	CFU-G	74.71	57.37	71.07	23.19	8.5	39.9	95	8.46455e-41	76.5801	1.42042e-77	23.4199	72.3966
S4 D2 CFU-G	Donor 4	CFU-G	87.3	76.79	96.15	71.64	0	52.96	100	1.50846e-12	95.2457	5.32102e-48	4.75432	101.288
S1 D1 CFU-M	Donor 1	CFU-M	77.66	82.32	49.15	69.74	76.68	51.89	87.02	53.572	8.609e-25	1.2224e-15	46.428	91.5417
S1 D2 CFU-M	Donor 1	CFU-M	74.52	93.71	66.49	41.32	72.24	68.72	99.02	51.159	0.304201	4.56977e-15	48.5368	92.1004
S2 D1 CFU-M	Donor 2	CFU-M	74.76	37.73	52.33	75.71	12.88	68.49	82.41	11.4699	87.8913	3.15208e-34	0.638815	96.3335
S2 D2 CFU-M	Donor 2	CFU-M	96	91.41	65.89	49.62	75	67.75	90.81	46.4415	3.78441	5.04067e-26	49.7741	90.0633
S4 D2 CFU-M	Donor 4	CFU-M	66.52	47.31	62.17	75.17	82.7	58.24	100	35.3514	11.7987	9.85149	42.9984	104.504
S1 D3 BFU-E	Donor 1	BFU-E	56.37	55.6	43.82	87.08	0	31.07	64.91	29.5997	70.4003	5.8623e-46	1.46222e-15	78.1438
S1 D1 BFU-E	Donor 1	BFU-E	74.86	64.28	45.58	90.87	0	71.96	76.51	32.5104	67.4896	1.64456e-63	1.3251e-58	100.254
S2 D2 BFU-E	Donor 2	BFU-E	40.41	22.61	83.94	95.88	1.4	38.82	68.34	1.47339e-39	100	2.7172e-62	4.2842e-100	86.7354
S2 D1 BFU-E	Donor 2	BFU-E	62.01	18.09	78.6	90.54	1.27	65.56	79.87	7.97241e-43	100	4.93773e-84	4.14561e-101	100.326
S3 D1 BFU-E	Donor 3	BFU-E	90.6	44.74	74.97	87.88	1.35	66.39	78.94	3.6776e-11	100	2.11952e-60	1.60616e-28	98.7906
S4 D1 BFU-E	Donor 4	BFU-E	82.96	8.45	79.15	85.9	2.61	43.39	67.26	1.84685e-150	95.2435	9.21803e-137	4.75648	83.0186

## Sheet: DNAm vs Blast counts
The data in this table is presented in Figure 1G and Supplementary Figure 2
				Manual counts (%)					Pyrosequencing DNAm (%)							Multiple linear regression 3CpGs (%)
Sample ID	Date of sampling	Biobank ID	Pathology	Granulocyte	Lymphocyte	Monocyte	Blasts	Total (%)	BMF	FTO	HLF	STK17A	TESC	MYO1D	SP140	CD34+ cells
1	2019-02-12	CSQORU	AML	0	91	0	8	99	85.03	4.85	82.11	5.42	78.16	6.99	3.97	0		AML = Acute myeloid leukemia
21	2019-02-27	PYSSJY	ALL	68	22	10	0	100	87.46	16.76	82.87	2.76	91.01	1.69	16.75	0		CML = Chronic myeloid leukemia
22	2019-02-27	MILDED	Thalassemia	52	39	9	26	126	63.93	11.23	67.6	20.81	37.23	27.94	44.92	34.547		ALL = Acute lymphoid leukemia
37	12.03.2019	EUOYZT	AML	76	12	10	3	101	67.63	29.93	85.19	3	61.92	9.45	15.79	1.63621		MM=Multiple Myeloma
56	28.03.2019	SVBFBM	Osteomyelofibrosis	90	8	0	6	104	48.56	28.55	57.5	2.7	83.12	3.03	23.14	4.34978
65	2019-04-09	CYJHHB	Osteomyelofibrosis	56	30	11	7	104	51.79	35.31	58.42	7.08	79.2	4.86	25.33	8.31163
75	2019-04-17	HCUBLH	Chronic myeloproliferative disease	84	11	4	1	100	71.42	15.11	69.26	3.52	89.94	1.22	49.85	21.7799
76	2019-04-17	OOEFNJ	CML	51	16	31	11	109	86.95	30.32	84.39	15.72	80.09	16.16	35.93	22.6738
79	2019-04-17	UYEPFD	CML	53	38	6	3	100	83.09	13.1	82.8	4.28	86.49	1.51	13.75	0
81	2019-04-23	VRDCTY	Essential (haemorrhagic) thrombocythaemia	55	31	13	0	99	85.36	15.46	84.52	1.88	89.55	0.83	9.75	0
85	2019-04-29	OBLSBT	ALL	83	8	7	2	100	75.89	34.11	81.1	1.67	92.19	1.36	16.22	0
94	2019-05-02	ATQACF	AML	14	46	23	17	100	91.82	50.46	84.06	40.52	89.95	28.94	52.05	48.317
98	2019-05-07	ZMYLPQ	AML	76	20	4	2	102	91.19	14.76	85.89	3.04	87.35	2.62	11.53	0
108	2019-05-09	TOWYZQ	AML	57	16	17	8	98	89.08	38.04	85.6	5.92	80.85	12.58	17.67	5.15118
113	2019-05-14	JQEXAD	AML	41	36	16	3	96	82.66	27.87	82.31	3.17	89.35	1.56	13.17	0
126	2019-05-21	GSJBYK	ALL	72	19	9	1	101	86.96	19.19	84.37	2.24	89.27	2.08	3.46	0
144	2019-06-05	WNQZJL	AML	82	8	9	1	100	86.17	23.69	84.59	2.69	91.43	2.37	-	-
150	2019-06-06	BGMTZX	ALL	5	92	0	3	100	95.32	12.92	88.83	0	89.33	1.28	0.7	0
158	2019-06-11	ZIAGCI	MM	78	7	10	7	102	75.49	26.8	80	2.33	88.15	3.41	13.09	0
168	2019-06-18	CDEMEB	ALL	1	95	3	0	99	91.6	12.73	88.52	2.53	95.6	1.49	27.42	6.61859
173	2019-06-25	TBDHTL	Osteomyelofibrosis/CML	67	15	13	8	103	77.62	19.09	87.83	9.69	80.76	11.52	30.79	15.1545
179	2019-06-25	VATHKQ	Polycythaemia vera	75	19	6	1	101	91.57	24.4	87.56	4.35	91.18	2.34	27.88	7.99577
183	2019-06-26	TEHABE	Osteomyelofibrosis	69	23	7	0	99	82.29	16.87	83.78	2.27	90.8	0.8	3.39	0
200	2019-07-09	YLBDWX	AML	6	33	0	62	101	88.95	78.62	83.08	78.09	92.6	63.03	85.6	97.7908
210	2019-07-16	JVJISJ	no data available	67	24	8	1	100	89.36	17.3	84.84	2.22	88.63	0.95	13.86	0
215	2019-07-16	PFCKQV	AML, MM	31	16	47	7	101	69.56	46.27	87.04	7.92	83.72	3.32	40.49	18.2108
217	2019-07-17	VUXEUO	Osteomyelofibrosis	73	6	18	27	124	85.51	42.54	79.55	45.21	61.09	34.66	76.96	68.6289
235	2019-08-06	SBFROP	Osteomyelofibrosis	84	5	10	8	107	38.92	34.91	60.43	7.7	74.8	6.34	35.23	15.5841
236	2019-08-06	GJVZAM	no data available	8	91	0	1	100	93.19	36.79	88.32	1.03	91.93	1.11	-	-
237	2019-08-06	YQKEPH	Osteomyelofibrosis	77	15	8	2	102	83.15	29.49	85.15	7.32	86.05	4.45	44.39	20.8717
244	2019-09-03	AOCXPL	ALL	85	6	8	1	100	90.32	17.68	87.31	0	89.12	1.31	-	-
274	2019-09-24	TXVVBN	AML	68	26	6	1	101	40.66	14.27	50.85	3.19	34.48	1.71	-	-
296	2019-10-09	PWWVSA	Osteomyelofibrosis	75	21	3	2	101	85.08	19.3	85.73	4.26	85.17	4.48	17.21	1.58087
298	2019-10-09	VAFTPE	Osteomyelofibrosis/ CML	85	9	4	3	101	81.9	22.19	86.34	5.47	84.67	5.55	49.14	23.5293
321	2019-10-30	APBHWZ	Osteomyelofibrosis	85	6	7	3	101	76.38	32.19	88.73	8.94	86.18	5.33	36.24	16.4859
334	2019-11-19	DIXIZY	Osteomyelofibrosis/MM	79	5	13	3	100	77.69	44.39	81.23	23.87	85.73	10.16	87.97	58.7702
380	2020-07-21	PFDTYO	AML	-	-	-	2	-	85.64	28.43	88	4.2	89.7	2.96	17.55	1.30396
382	2020-07-22	EPNCVH	Osteomyelofibrosis	-	-	-	12	-	82.24	19.95	85.89	12.32	72.78	15.96	41.84	25.003
415	2020-09-01	MMGYEM	AML/Myelodysplastic syndrome	-	-	-	2	-	71.78	7.05	71.94	5.64	73.82	5.24	8.7	0

## Sheet: Quantification of HSPC subsets
The data in this table is presented in Figure 2D
				Pyrosequencing DNAm (%)						NNLS 6 CpG (%)
Nr	Sample ID	Gender m/f	Health status	BMF	FTO	HLF	STK17A	TESC	MYO1D	HSC	CMP	LMPP	Leukocyte
Healthy Peripheal Blood
1	TC188	m	healthy	83.41	18.83	82.82	1.47	92.31	2.25	1.273e-196	1.11908e-57	2.64344e-65	100
2	TC189	m	healthy	84.1	15.15	85.26	2.54	89.29	1.33	3.05411e-244	4.73383e-51	2.80599e-81	100
3	132	f	healthy	83.93	15.56	85.38	1.97	90.83	2.03	3.39958e-237	3.05503e-53	8.92687e-78	100
4	136	m	healthy	85.02	10.53	83.51	1.66	90.71	2.91	1.95918e-292	1.26458e-62	4.76674e-94	100
5	247	m	healthy	82.16	22.04	84.53	1.24	92.4	4.13	7.94811e-142	6.17303e-42	1.1437e-47	100
6	231	f	healthy	85.83	15.47	85.06	1.69	77.54	4.94	3.94492e-211	2.14468e-07	4.3523e-85	100
7	252	m	healthy	84.64	17.31	84.55	2.18	91.03	5.54	1.15507e-170	3.02142e-36	1.73005e-59	100
Cord Blood
1	CB1		healthy	89.81	17.93	85.16	11.46	86.9	6.58	2.23547e-89	2.63603	5.7117e-43	97.364
2	S1		healthy	89.18	14.97	84.75	4.96	85.09	6.53	3.78987e-160	1.70539e-09	3.76399e-66	100
3	S2		healthy	87.46	20.62	80.85	8.13	80.61	8.49	1.15049e-82	4.28205	1.99154e-45	95.718
4	KYJ		healthy	90.22	18.58	84.69	5.55	84.66	4.99	3.44224e-133	4.90607e-07	6.33851e-60	100
5	SSA		healthy	87	13.44	83.71	3.94	89.93	3.64	2.91755e-219	1.32308e-42	7.07158e-77	100
Bone marrow CD34+ cells
1	ob12		healthy	72.02	16.98	76.34	13.6	66.22	15.42	4.29306e-95	18.1771	9.59048e-46	81.8229
2	ob14		healthy	47.99	48.81	60.94	41.92	52.2	43.3	29.5391	25.0599	3.89317	41.5078
3	ob15		healthy	50.57	60.11	62.73	59.57	58.85	47.92	39.7276	17.4362	3.92895	38.9073
4	ob16		healthy	53.79	52.6	67.14	50.4	44.2	55.14	26.327	43.3898	0.00197841	30.2812
5	ob17		healthy	57.48	47.54	65.13	45.51	57.2	40.62	28.6147	24.5942	0.00744535	46.7837
Mobilized blood
1	WW_1 Szpb	f	-	82.32	15.43	81.06	4.23	89.51	2.74	6.40104e-191	5.5059e-47	1.51418e-64	100
2	WW_2 Szpb	m	-	76.93	35.83	81.67	6.2	84.91	9.42	5.524	0.0251256	4.37981e-05	94.4508
3	WW_3 Szpb	f	-	80.82	15.51	81.15	3.43	88.59	2.12	6.96825e-206	1.58287e-50	5.06604e-68	100
4	WW_4 SZpb	m	Lymphoma	71	32	74.65	12.58	82.1	9.73	8.55613	7.33893e-06	0.0635947	91.3803
5	WW_5 SZpb	f	Lymphoma	75.44	24.29	79.49	4.51	85.94	5.78	1.0974e-38	1.45079e-11	3.08448e-14	100
6	WW_6 SZpb	m	Lymphoma	71.71	30.8	78.05	9.28	82.57	10.51	5.65482	1.0229	0.245637	93.0766
7	WW_7 SZpb	f	Lymphoma	86.96	21.38	82.34	4.16	89.26	3.3	2.08235e-128	6.84838e-31	8.41203e-52	100
8	WW_8 SZpb	m	Lymphoma	77.44	37.43	79	6.18	86.17	8.77	6.0546	4.91311e-13	1.74181e-05	93.9454
9	WW_9 SZpb	f	healthy	83.79	18.17	82.74	2.03	89.97	2.17	5.26791e-199	4.98627e-51	2.18357e-68	100
Stem cell apheresis
1	WW_3 SZprep	f	-	85.04	27.23	84.09	5	88.74	5	7.38223e-42	3.86869e-07	6.25659e-23	100
2	WW_4 Szprep	m	Lymphoma	66	36.97	68.19	32.87	67.33	28.09	18.7276	17.0964	0.000191387	64.1758
3	WW_5 SZprep1	f	Lymphoma	74.94	35.99	80.93	5.46	80.3	9.36	4.07436	2.94495	2.77446e-06	92.9807
4	WW_5 SZprep2	f	Lymphoma	77.11	31.94	80.01	5.2	82.66	9.33	2.41914	2.22794	1.67116e-06	95.3529
5	WW_6 Szprep	m	Lymphoma	71.27	24.15	78.28	3.7	86.13	4.71	3.7149e-50	5.13528e-23	3.43189e-13	100
6	WW_7 Szprep	f	Lymphoma	85.14	36.19	83.74	6.28	83.69	5.78	1.26478	3.25611	1.19452e-13	95.4791

## Sheet: DNAm vs Blast or CD34+ cells
The data in this table is presented in Figure 2E
			Pyrosequencing DNAm (%)
Sample ID	CD34+ cell (%)	Blasts (%)	BMF	FTO	HLF	STK17A	TESC	MYO1D
WW_3 Szpb	0.214067	-	80.82	15.51	81.15	3.43	88.59	2.12			Pearson correlation (r)
WW_6 SZpb	0.809816	-	71.71	30.8	78.05	9.28	82.57	10.51		CpG	DNAm (%) vs Blast (%)	DNAm (%) vs CD34+ cells (%)
WW_7 SZpb	0.140065	-	86.96	21.38	82.34	4.16	89.26	3.3		HLF	-0.075503	-0.858785
WW_8 SZpb	0.384615	-	77.44	37.43	79	6.18	86.17	8.77		STK17A	0.923745	0.96371
WW_9 SZpb	0.0577281	-	83.79	18.17	82.74	2.03	89.97	2.17		BMF	0.0195768	-0.656475
WW_3 SZprep	3.02647	-	85.04	27.23	84.09	5	88.74	5		FTO	0.642679	0.449209
WW_4 Szprep	12.9147	-	66	36.97	68.19	32.87	67.33	28.09		TESC	-0.203891	-0.872158
WW_5 SZprep1	1.46088	-	74.94	35.99	80.93	5.46	80.3	9.36		MYO1D	0.966259	0.909371
WW_5 SZprep2	0.921169	-	77.11	31.94	80.01	5.2	82.66	9.33
1	-	8	85.03	4.85	82.11	5.42	78.16	6.99
21	-	0	87.46	16.76	82.87	2.76	91.01	1.69
22	-	26	63.93	11.23	67.6	20.81	37.23	27.94
37	-	3	67.63	29.93	85.19	3	61.92	9.45
56	-	6	48.56	28.55	57.5	2.7	83.12	3.03
65	-	7	51.79	35.31	58.42	7.08	79.2	4.86
75	-	1	71.42	15.11	69.26	3.52	89.94	1.22
76	-	11	86.95	30.32	84.39	15.72	80.09	16.16
79	-	3	83.09	13.1	82.8	4.28	86.49	1.51
81	-	0	85.36	15.46	84.52	1.88	89.55	0.83
85	-	2	75.89	34.11	81.1	1.67	92.19	1.36
94	-	17	91.82	50.46	84.06	40.52	89.95	28.94
98	-	2	91.19	14.76	85.89	3.04	87.35	2.62
108	-	8	89.08	38.04	85.6	5.92	80.85	12.58
113	-	3	82.66	27.87	82.31	3.17	89.35	1.56
126	-	1	86.96	19.19	84.37	2.24	89.27	2.08
144	-	1	86.17	23.69	84.59	2.69	91.43	2.37
150	-	3	95.32	12.92	88.83	0	89.33	1.28
158	-	7	75.49	26.8	80	2.33	88.15	3.41
168	-	0	91.6	12.73	88.52	2.53	95.6	1.49
173	-	8	77.62	19.09	87.83	9.69	80.76	11.52
179	-	1	91.57	24.4	87.56	4.35	91.18	2.34
183	-	0	82.29	16.87	83.78	2.27	90.8	0.8
200	-	62	88.95	78.62	83.08	78.09	92.6	63.03
210	-	1	89.36	17.3	84.84	2.22	88.63	0.95
215	-	7	69.56	46.27	87.04	7.92	83.72	3.32
217	-	27	85.51	42.54	79.55	45.21	61.09	34.66
235	-	8	38.92	34.91	60.43	7.7	74.8	6.34
236	-	1	93.19	36.79	88.32	1.03	91.93	1.11
237	-	2	83.15	29.49	85.15	7.32	86.05	4.45
244	-	1	90.32	17.68	87.31	0	89.12	1.31
274	-	1	40.66	14.27	50.85	3.19	34.48	1.71
296	-	2	85.08	19.3	85.73	4.26	85.17	4.48
298	-	3	81.9	22.19	86.34	5.47	84.67	5.55
321	-	3	76.38	32.19	88.73	8.94	86.18	5.33
334	-	3	77.69	44.39	81.23	23.87	85.73	10.16
380	-	2	85.64	28.43	88	4.2	89.7	2.96
382	-	12	82.24	19.95	85.89	12.32	72.78	15.96
415	-	2	71.78	7.05	71.94	5.64	73.82	5.24
