# Supplementary material for: Quantification of hematopoietic stem and progenitor cells by targeted DNA methylation analysis
Source: Clin Epigenetics. 2023 Jun 27;15:105. doi: 10.1186/s13148-023-01521-w (PMC10303729; doi:10.1186/s13148-023-01521-w)
Supplement: Supplementary file 3 — Additional file 3. Table S5. Table with calculation of mean beta-values and variances for selection of candidate CpGs. [file 13148_2023_1521_MOESM3_ESM.xlsx]

## Sheet: HSPCs vs Leukocytes
DNAm analysis for HSPCs specific CpG selection
		GSE35069	GSE3506916	GSE3506917	GSE3506918	GSE3506919	GSE3506920	GSE3506921	GSE3506922	GSE3506923	GSE3506924	GSE3506925	GSE3506926	GSE3506927	GSE3506928	GSE3506929	GSE3506930	GSE3506931	GSE3506932	GSE3506933	GSE3506934	GSE3506935	GSE3506936	GSE3506937	GSE3506938	GSE3506939	GSE3506940	GSE3506941	GSE3506942	GSE3506943	GSE3506944	GSE3506945	GSE3506946	GSE3506947	GSE3506948	GSE3506949	GSE3506950	GSE3506951	GSE3506952	GSE3506953	GSE3506954	GSE3506955	GSE3506956	GSE3506957	GSE3506958	GSE3506959	GSE3506960	GSE3506961	GSE3506962
		GSM861647	GSM861648	GSM861649	GSM861650	GSM861651	GSM861652	GSM861653	GSM861654	GSM861655	GSM861656	GSM861657	GSM861658	GSM861659	GSM861660	GSM861661	GSM861662	GSM861663	GSM861664	GSM861665	GSM861666	GSM861667	GSM861668	GSM861669	GSM861670	GSM861671	GSM861672	GSM861673	GSM861674	GSM861675	GSM861676	GSM861677	GSM861678	GSM861679	GSM861680	GSM861681	GSM861682	GSM861683	GSM861684	GSM861685	GSM861686	GSM861687	GSM861688	GSM861689	GSM861690	GSM861691	GSM861692	GSM861693	GSM861694
UCSC_RefGene_Name	CpG ID	Granulocytes	Granulocytes.1	Granulocytes.2	Granulocytes.3	Granulocytes.4	Granulocytes.5	CD4..T.cells	CD4..T.cells.1	CD4..T.cells.2	CD4..T.cells.3	CD4..T.cells.4	CD4..T.cells.5	CD8..T.cells	CD8..T.cells.1	CD8..T.cells.2	CD8..T.cells.3	CD8..T.cells.4	CD8..T.cells.5	CD14..Monocytes	CD14..Monocytes.1	CD14..Monocytes.2	CD14..Monocytes.3	CD14..Monocytes.4	CD14..Monocytes.5	CD19..B.cells	CD19..B.cells.1	CD19..B.cells.2	CD19..B.cells.3	CD19..B.cells.4	CD19..B.cells.5	CD56..NK.cells	CD56..NK.cells.1	CD56..NK.cells.2	CD56..NK.cells.3	CD56..NK.cells.4	CD56..NK.cells.5	Neutrophils	Neutrophils.1	Neutrophils.2	Neutrophils.3	Neutrophils.4	Neutrophils.5	Eosinophils	Eosinophils.1	Eosinophils.2	Eosinophils.3	Eosinophils.4	Eosinophils.5
Top Hypermethylated CpGs (Mean β-value difference > 0.4)
MYO1D	cg00164282	0.0879912	0.0596688	0.0670983	0.0750402	0.0737436	0.0661172	0.0931711	0.0984365	0.0611488	0.0509455	0.0625398	0.0383405	0.0564827	0.0423709	0.0694059	0.0615395	0.0782204	0.0501331	0.0862732	0.0854675	0.0925772	0.0900195	0.0751161	0.0683125	0.0932984	0.0661825	0.0748706	0.117648	0.0767872	0.0714258	0.0721926	0.0505862	0.0752408	0.0784282	0.041574	0.0395722	0.0780371	0.0592276	0.0385998	0.0670072	0.0532837	0.0670171	0.0518829	0.0576006	0.0447869	0.0448966	0.0782783	0.0366716
MGAT4A	cg02606840	0.0231338	0.0289531	0.0060308	0.0306837	0.03409	0.029564	0.0939596	0.0594349	0.054734	0.0708728	0.0603028	0.0669445	0.0293289	0.0219224	0.0514824	0.0362577	0.0560576	0.0381592	0.230001	0.160999	0.200222	0.168881	0.16706	0.19921	0.682307	0.85883	0.60756	0.83595	0.753468	0.83229	0.0551209	0.0649651	0.0694748	0.11338	0.124807	0.0637729	0.0185447	0.0431507	0.0297403	0.0191464	0.0494896	0.0611813	0.0327425	0.0201343	0.0433247	0.0138107	0.0245517	0.0409413
DIAPH1	cg25518868	0.0415203	0.0595684	0.0558549	0.0523616	0.0596426	0.0574772	0.0531374	0.0584277	0.0377853	0.0766932	0.0558744	0.0521044	0.0275323	0.0685341	0.0538441	0.0958922	0.0652288	0.0653681	0.0483788	0.0606823	0.0424037	0.080348	0.0576498	0.0582838	0.43514	0.614832	0.255427	0.696908	0.545808	0.632532	0.0895931	0.149635	0.0481929	0.243964	0.171316	0.100619	0.0500747	0.0411809	0.0791681	0.0538512	0.0742421	0.0643156	0.0594141	0.0590282	0.0610663	0.0787893	0.0470564	0.0657667
MGAT4A	cg03429643	0.0322443	0.0415922	0.00739448	0.035364	0.0621691	0.0341153	0.0543417	0.0759284	0.0488858	0.0726256	0.0691627	0.0632484	0.0392372	0.0425255	0.0605294	0.0684495	0.0599643	0.0438903	0.0644804	0.0535555	0.0562353	0.0866732	0.0524396	0.0806298	0.62815	0.798438	0.586573	0.818399	0.712374	0.782922	0.0547323	0.0512784	0.0330182	0.110986	0.110299	0.0591969	0.0362989	0.0393871	0.0460111	0.04492	0.0679697	0.0614523	0.0424485	0.0341314	0.0468462	0.0425513	0.0438023	0.0415133
	cg10768932	0.0591242	0.0444022	0.0592249	0.0577866	0.0568508	0.0583247	0.180221	0.0855035	0.115508	0.0829964	0.0851094	0.0738515	0.045001	0.0640649	0.0579527	0.0618253	0.0557401	0.0429108	0.474247	0.447607	0.520234	0.436255	0.421337	0.514275	0.0527424	0.0598424	0.0651357	0.053676	0.0455308	0.0320773	0.0501429	0.0864846	0.132045	0.0720597	0.140229	0.102931	0.0644718	0.0543503	0.064726	0.0638865	0.0763841	0.0849829	0.0594591	0.0442126	0.078586	0.0607624	0.0948723	0.050861
CDC42BPB	cg02003183	0.261646	0.174726	0.221678	0.125546	0.252138	0.180522	0.224622	0.155611	0.16524	0.183964	0.119513	0.170981	0.388232	0.222466	0.189421	0.171484	0.172576	0.205542	0.133137	0.111717	0.128267	0.0808387	0.131922	0.098306	0.020023	0.0238325	0.0575019	0.0270337	0.0257536	0.00707844	0.316371	0.266795	0.298879	0.197517	0.183858	0.144643	0.339894	0.171756	0.239192	0.148044	0.220417	0.168708	0.200726	0.12229	0.273038	0.119517	0.161815	0.173889
STK17A	cg17707057	0.0620733	0.0938543	0.0810853	0.0447154	0.091018	0.0681133	0.127392	0.133068	0.110588	0.1196	0.105254	0.135219	0.107576	0.111894	0.106835	0.0867054	0.0701915	0.130232	0.0850333	0.0811255	0.114817	0.0884683	0.0865791	0.109575	0.0874764	0.180191	0.0541257	0.0965529	0.0578377	0.192465	0.115979	0.102769	0.104428	0.118758	0.11669	0.129544	0.0670634	0.0475905	0.0615571	0.0725359	0.139701	0.0840075	0.0556998	0.0755995	0.0699291	0.049602	0.0736522	0.062231
CSGALNACT1	cg23328404	0.0353452	0.0189913	0.023772	0.0335165	0.0115487	0.0442039	0.153791	0.0905517	0.066191	0.0775319	0.0968076	0.0743744	0.0670825	0.0855099	0.0565888	0.117449	0.103204	0.0540545	0.324979	0.219151	0.255576	0.198463	0.200017	0.240505	0.187364	0.33318	0.148153	0.200893	0.117412	0.192179	0.0435195	0.0299293	0.0632447	0.0855128	0.0735653	0.0600601	0.057093	0.0329714	0.00934877	0.0215303	0.0287274	0.0396126	0.0287998	0.0500708	0.0660283	0.0412554	0.0335684	0.0568645
LITAF	cg08767044	0.0176954	0.0323067	0.0313199	0.0535448	0.0338204	0.0472008	0.0884651	0.098124	0.118455	0.209949	0.118983	0.0746059	0.0502019	0.096464	0.0749183	0.147717	0.147514	0.116004	0.0176213	0.0222643	0.0321229	0.0322953	0.0303643	0.0415984	0.0331671	0.0303353	0.0352744	0.0454458	0.0300719	0.0267948	0.0676349	0.137519	0.0912172	0.256605	0.204686	0.151863	0.0445695	0.0317086	0.0301148	0.0229058	0.0483044	0.0499671	0.0448661	0.0262704	0.0309829	0.0224457	0.0205404	0.00371258
SP140	cg17607231	0.181263	0.184819	0.0963859	0.162085	0.145742	0.206328	0.12904	0.21084	0.128188	0.19047	0.233126	0.215016	0.125362	0.323212	0.315145	0.353332	0.378103	0.282731	0.12516	0.101878	0.107732	0.124588	0.0965653	0.14744	0.0607639	0.0725886	0.0636023	0.0791229	0.0818005	0.0647825	0.102689	0.137464	0.148886	0.219893	0.20947	0.194059	0.21153	0.193774	0.160949	0.179845	0.180437	0.233583	0.185608	0.170793	0.191802	0.183336	0.207526	0.219021
FNBP1	cg14364797	0.203479	0.141683	0.179973	0.116527	0.132134	0.150806	0.284698	0.186602	0.148817	0.126835	0.161719	0.176471	0.004079	0.0109681	0.0280544	0.0283647	0.047874	0.0190746	0.717848	0.819294	0.752772	0.716694	0.726946	0.716246	0.317272	0.461296	0.104225	0.612885	0.300104	0.499702	0.00603339	0.0858814	0.0326346	0.0612125	0.113907	0.0503344	0.16611	0.149059	0.173153	0.176297	0.128969	0.171724	0.0635223	0.0566389	0.0867145	0.103175	0.0807149	0.0186603
CYFIP2	cg20541456	0.024092	0.0240672	0.0268462	0.0166206	0.0241678	0.0207274	0.0939178	0.0602389	0.0749705	0.106219	0.118074	0.0886868	0.102101	0.0794011	0.055777	0.107305	0.114014	0.111505	0.0891154	0.0975068	0.0845217	0.139843	0.0532681	0.116426	0.503797	0.5929	0.345836	0.658442	0.478851	0.58	0.161685	0.182462	0.187368	0.342904	0.297212	0.280623	0.0351626	0.0263408	0.0271945	0.0236165	0.0533499	0.067612	0.0359638	0.0233453	0.0221351	0.038188	0.024081	0.0283799
ANXA11	cg02291020	0.0502727	0.0609227	0.0230459	0.0567701	0.0583531	0.0192479	0.208442	0.0765708	0.12507	0.104696	0.156819	0.106206	0.0445854	0.0202123	0.0407655	0.0748155	0.0535111	0.0604622	0.617239	0.653526	0.609254	0.654777	0.641029	0.571762	0.371038	0.427803	0.287655	0.512276	0.446945	0.417801	0.0993355	0.145031	0.151865	0.197379	0.281102	0.0833215	0.0306904	0.0374992	0.0310107	0.0414183	0.0655624	0.0906332	0.0337737	0.053385	0.0401881	0.0234022	0.0202627	0.0230869
CMTM7	cg27133780	0.380306	0.355222	0.395227	0.338544	0.352105	0.360574	0.210817	0.15249	0.173536	0.182381	0.181913	0.196708	0.0431518	0.0676978	0.106453	0.134927	0.148922	0.0706059	0.498752	0.453295	0.517241	0.466866	0.467868	0.484996	0.216404	0.202923	0.252761	0.253268	0.20761	0.229712	0.0643878	0.106272	0.152762	0.207904	0.187289	0.0969034	0.377746	0.27846	0.360216	0.30998	0.336785	0.389403	0.104949	0.10699	0.155058	0.0834622	0.123595	0.0734021
	cg15507690	0.0135673	0.0319979	0.0403378	0.0318268	0.036421	0.0234084	0.0443246	0.0337508	0.044845	0.0493201	0.0399763	0.0379762	0.0244962	0.0397631	0.0254379	0.0438531	0.0289696	0.0318908	0.0151706	0.0191818	0.0219455	0.0262307	0.026374	0.0290442	0.223539	0.327227	0.0539144	0.434258	0.227519	0.322483	0.0397311	0.0401115	0.0645151	0.0581539	0.0383957	0.0203805	0.0323726	0.0201096	0.0254027	0.0354649	0.0205963	0.0263713	0.0284081	0.0317211	0.0328912	0.022116	0.0305874	0.0229604
CYFIP2	cg23462242	0.0808275	0.121781	0.112534	0.100143	0.105601	0.0619886	0.213784	0.102437	0.112175	0.140302	0.109369	0.118438	0.167936	0.0978528	0.130711	0.137955	0.130635	0.180475	0.589812	0.595187	0.51759	0.568684	0.461045	0.555195	0.239983	0.209164	0.209401	0.28563	0.132893	0.255018	0.277606	0.3264	0.347645	0.487274	0.442394	0.477631	0.11385	0.141294	0.0875131	0.106718	0.127931	0.165864	0.0727563	0.0742341	0.0868542	0.130003	0.119119	0.0801338
PARP4	cg18582260	0.22966	0.157949	0.212898	0.112033	0.142649	0.143723	0.103255	0.0823641	0.0847788	0.0849859	0.0813233	0.0376879	0.0324806	0.135734	0.109205	0.115567	0.136231	0.101872	0.411968	0.457336	0.378666	0.318573	0.316682	0.362475	0.166196	0.23643	0.0571624	0.271348	0.154311	0.187097	0.0604057	0.121932	0.0891522	0.132557	0.146897	0.0829053	0.167562	0.126291	0.187416	0.107588	0.154028	0.158931	0.0451707	0.03	0.0483663	0.00233393	0.00982615	0.00364892
SNX11	cg01722297	0.143124	0.158002	0.137045	0.163572	0.163332	0.171263	0.165322	0.230027	0.154582	0.170376	0.151557	0.179376	0.284135	0.210701	0.17488	0.196859	0.180022	0.211071	0.165866	0.141875	0.126474	0.150921	0.119206	0.13326	0.149609	0.242388	0.179643	0.260741	0.1512	0.243009	0.267717	0.227882	0.258413	0.229483	0.230054	0.212742	0.148805	0.141591	0.132289	0.141268	0.163826	0.132234	0.136752	0.154647	0.117168	0.116941	0.142038	0.118019
	cg08284263	0.0249166	0.0546364	0.0545042	0.0664541	0.0504398	0.0620211	0.34637	0.38744	0.365504	0.475831	0.453337	0.414234	0.210603	0.21998	0.244034	0.315486	0.242361	0.20905	0.0609081	0.033294	0.0791419	0.0509839	0.032528	0.0565281	0.06467	0.0936976	0.132578	0.0623792	0.0864749	0.0767474	0.112561	0.0686454	0.137173	0.15461	0.0832981	0.0663875	0.0415799	0.0528585	0.0446892	0.0302022	0.0619795	0.0750258	0.0515001	0.0426685	0.0898235	0.045829	0.0472061	0.0401978
SLC17A3	cg22286382	0.0785662	0.0407536	0.0568837	0.0431583	0.0479073	0.0425198	0.185741	0.169333	0.154247	0.157396	0.156577	0.114669	0.110886	0.0783707	0.103687	0.0994182	0.116595	0.11275	0.347725	0.324019	0.307211	0.206262	0.161749	0.221905	0.584439	0.722139	0.578774	0.57741	0.524705	0.583677	0.145462	0.125199	0.0848871	0.156048	0.145029	0.0845586	0.068886	0.0461561	0.0454471	0.0282268	0.0723792	0.092176	0.0570859	0.0516807	0.0450237	0.036551	0.0303897	0.0233301
SYNE1	cg02841912	0.0230423	0.0436495	0.0163182	0.0145795	0.0406787	0.0190879	0.422315	0.596847	0.521993	0.511693	0.601086	0.549691	0.146757	0.405396	0.501181	0.483207	0.594062	0.316827	0.438491	0.406805	0.361394	0.400899	0.281075	0.368919	0.509391	0.688985	0.435782	0.753869	0.600677	0.687943	0.0529315	0.0992451	0.101093	0.085941	0.172267	0.0542668	0	0.0163118	0.0281074	0.0098756	0.109499	0.155346	0.0514857	0.0190871	0.0108673	0.0201734	0.00986399	0.00385504
ASXL2	cg27492103	0.0873117	0.0872269	0.0263676	0.0694386	0.0674396	0.0521402	0.192033	0.119802	0.146094	0.183682	0.138673	0.133628	0.132736	0.105849	0.10976	0.100887	0.11921	0.138113	0.445191	0.440449	0.477878	0.473506	0.406826	0.447251	0.624893	0.754223	0.520363	0.747879	0.684416	0.716755	0.212908	0.264226	0.339282	0.422784	0.42804	0.310492	0.0883981	0.0809884	0.0767306	0.0627486	0.116241	0.124123	0.0711544	0.0743682	0.082171	0.0686902	0.0897477	0.0881957
CD55	cg15732149	0.0828449	0.0618324	0.0662358	0.0628109	0.0400751	0.0480636	0.357786	0.481197	0.310739	0.372304	0.499514	0.484319	0.545108	0.7216	0.554702	0.58184	0.66108	0.662411	0.0586147	0.0346441	0.041486	0.0456216	0.0399432	0.0267819	0.22861	0.435129	0.0832536	0.222312	0.241012	0.266282	0.63282	0.644164	0.477987	0.534367	0.536061	0.66391	0.0428096	0.0446745	0.0371024	0.0292681	0.0930352	0.150528	0.0673282	0.0395414	0.0316873	0.0329429	0	0.0580457
FAM107B	cg04441857	0.0600055	0.0580414	0.0723371	0.0530011	0.0647107	0.0498652	0.116177	0.104095	0.0978467	0.15505	0.143836	0.127096	0.106107	0.184968	0.147945	0.191185	0.261839	0.142734	0.0549722	0.068	0.0733723	0.0500933	0.0623636	0.0439461	0.0446098	0.0479511	0.0614069	0.0516704	0.0701425	0.0180576	0.0615504	0.0702196	0.0551107	0.0774441	0.0772677	0.0544167	0.0293384	0.0646328	0.0752147	0.0711175	0.0549713	0.0535992	0.0777345	0.0687157	0.0594387	0.0496265	0.0542448	0.0568151
	cg22222999	0.0630202	0.0817972	0.0770247	0.059353	0.0722486	0.0829037	0.300908	0.373758	0.257875	0.300898	0.372025	0.399774	0.196273	0.143919	0.140374	0.173752	0.199085	0.153261	0.125677	0.0863402	0.1333	0.0995859	0.110323	0.112652	0.59672	0.634347	0.548691	0.690364	0.620061	0.646031	0.144031	0.163035	0.116309	0.148944	0.197731	0.120181	0.0523379	0.0654638	0.0598097	0.0618462	0.0939088	0.116126	0.0574494	0.0528	0.0564285	0.0472487	0.0434813	0.0446964
ATXN7L1	cg11957130	0.0722175	0.582079	0.0840094	0.0780882	0.071149	0.0539839	0.059632	0.613833	0.0689191	0.11067	0.0545503	0.0594193	0.0593866	0.60049	0.0774495	0.0878371	0.0373629	0.0556659	0.0497462	0.617332	0.0642639	0.0661973	0.0581613	0.0662329	0.0447807	0.634138	0.0655211	0.0614378	0.0509124	0.0545276	0.0426109	0.583469	0.058769	0.0740241	0.0514634	0.0647842	0.0402252	0.444169	0.0652075	0.0575667	0.164189	0.0769713	0.100278	0.580156	0.0539055	0.0719902	0.0567961	0.0609829
NFATC1	cg11977716	0.368195	0.384938	0.238265	0.30062	0.266343	0.402434	0.169943	0.0528759	0.063282	0.0808964	0.118426	0.0940412	0.0727103	0.0451909	0.020127	0.0510915	0.0285917	0.0988812	0.728578	0.758072	0.590689	0.657872	0.699579	0.763949	0.0623037	0.0928944	0.020094	0.1332	0.050405	0.0674587	0.0825413	0.17803	0.091288	0.117359	0.202949	0.117294	0.291527	0.290208	0.256441	0.321293	0.264055	0.355481	0.253119	0.242475	0.188423	0.27629	0.227544	0.207149
ARHGAP26	cg02722633	0.136582	0.169313	0.173026	0.110129	0.157629	0.153143	0.168243	0.0798463	0.100246	0.0129421	0.0879507	0.0772987	0.0284966	0.0210051	0.119571	0.0724842	0	0.0387859	0.152373	0.0717724	0.180374	0.163039	0.114399	0.146909	0.0515466	0.0697619	0.071557	0.0689987	0.0232773	0.0815628	0.0575161	0.0350787	0.0093773	0.0771237	0.0510226	0.0677704	0.122853	0.082877	0.147938	0.138364	0.208495	0.157822	0.101396	0.073338	0.101547	0.0361151	0.0647297	0.0614606
ZBTB12	cg00058449	0.164037	0.147855	0.136093	0.136844	0.108845	0.0893747	0.545266	0.527605	0.555918	0.472266	0.521618	0.584845	0.163265	0.101626	0.159749	0.13156	0.155768	0.0870362	0.258448	0.264356	0.258953	0.3218	0.234992	0.181487	0.871351	0.943353	0.854828	0.948752	0.872132	0.89553	0.0521234	0.0695443	0.0551838	0.121872	0.140227	0.0263205	0.140909	0.126959	0.129837	0.10911	0.154112	0.187756	0.121388	0.119118	0.141316	0.134083	0.0909256	0.0847053
	cg14622879	0.034558	0.0417127	0.0256584	0.0427087	0.0382627	0.05408	0.276938	0.250169	0.31161	0.305343	0.384277	0.345848	0.183225	0.212471	0.220235	0.283758	0.32189	0.2595	0.29111	0.298678	0.309316	0.333013	0.261151	0.291726	0.468513	0.652075	0.413206	0.736009	0.569319	0.654188	0.33283	0.336911	0.368994	0.529121	0.531845	0.405464	0.0308382	0.0339302	0.0235031	0.0290843	0.0764188	0.124476	0.0389351	0.0329091	0.0271956	0.0347298	0.0328544	0.0289189
MRPS6	cg21291385	0.0986004	0.0831678	0.103179	0.0750019	0.0800009	0.0892262	0.301856	0.195497	0.23156	0.206689	0.202239	0.203365	0.221174	0.136803	0.180203	0.143039	0.178508	0.144133	0.342814	0.357462	0.379816	0.369906	0.368844	0.335792	0.678534	0.712064	0.653913	0.739301	0.667581	0.727503	0.143476	0.161855	0.167011	0.197383	0.223079	0.105831	0.0799516	0.0849352	0.0836091	0.0848815	0.109078	0.126063	0.0733861	0.0738781	0.0534043	0.0629894	0.0705718	0.0684863
CUL3	cg06271067	0.217824	0.172465	0.152449	0.100281	0.130857	0.12258	0.512723	0.607677	0.508156	0.431375	0.286415	0.640535	0.429695	0.320238	0.38329	0.417556	0.25302	0.4399	0.0885492	0.0361858	0.0720969	0.0709945	0.0776751	0.0713187	0.210251	0.352953	0.10189	0.259369	0.165126	0.282545	0.360231	0.222295	0.246146	0.171061	0.123502	0.154241	0.172134	0.149127	0.149636	0.0769245	0.163461	0.134777	0.0728642	0.0781663	0.0694114	0.0224711	0.0573711	0.0365247
	cg05976481	0.111581	0.0861393	0.112167	0.0871534	0.0804527	0.0904872	0.312431	0.194946	0.239553	0.256618	0.183344	0.212322	0.496385	0.345084	0.327661	0.308028	0.229338	0.395742	0.451304	0.465985	0.520815	0.440938	0.39416	0.405928	0.594944	0.625763	0.528539	0.669802	0.576218	0.669368	0.517613	0.584192	0.576083	0.561229	0.470395	0.524084	0.0874256	0.0794657	0.0828899	0.0741487	0.113768	0.19635	0.0964915	0.078955	0.0734936	0.0755094	0.0707977	0.0947085
	cg12102235	0.0619106	0.0655591	0.0542342	0.0291496	0.0403662	0.0515885	0.310131	0.142881	0.21398	0.162298	0.182742	0.166566	0.403809	0.234184	0.169643	0.203629	0.169508	0.301974	0.72369	0.779752	0.760197	0.762199	0.705954	0.745288	0.311684	0.205004	0.324377	0.31024	0.267046	0.280866	0.606498	0.534528	0.536364	0.568821	0.616492	0.591949	0.0469565	0.0215974	0.0449113	0.0375	0.0383079	0.110018	0.0816205	0.0504614	0.0954434	0.0646255	0.0601336	0.0237129
TSHR	cg13525276	0.414352	0.425325	0.483151	0.333032	0.411658	0.435498	0.0820375	0.0495592	0.0556735	0.0714663	0.0512195	0.0645452	0.0536484	0.0369084	0.0496197	0.0487052	0.0600364	0.0721177	0.115407	0.0845656	0.147183	0.0955798	0.131926	0.139114	0.0509659	0.0498353	0.0558959	0.0504556	0.0625464	0.0640064	0.0633457	0.0397994	0.050532	0.0595375	0.0728564	0.0676866	0.41368	0.364446	0.451455	0.317592	0.389961	0.40172	0.198167	0.226552	0.309224	0.0963722	0.215915	0.190364
	cg19903196	0.073507	0.078391	0.0703466	0.0507851	0.0418635	0.0421949	0.349133	0.394058	0.327951	0.350542	0.285092	0.383124	0.496705	0.562911	0.48361	0.495655	0.451244	0.491025	0.0571636	0.0384829	0.0731741	0.0939032	0.0563243	0.066882	0.218154	0.214114	0.246509	0.425021	0.165715	0.301679	0.399142	0.556761	0.531955	0.506234	0.383634	0.475558	0.0555416	0.0329963	0.0342296	0.0375192	0.07358	0.118282	0.0359989	0.0301324	0.0266675	0.0329306	0.0266416	0.0348205
TSHR	cg18625627	0.362298	0.36165	0.440441	0.270595	0.348497	0.375066	0.0238484	0.0410549	0.0184679	0.0401734	0.0206973	0.0361643	0.0277064	0.0523316	0.0415256	0.0325337	0.0304992	0.0170621	0.0740107	0.0654887	0.0665229	0.0581001	0.078337	0.0930887	0.0227053	0.0236369	0.0374105	0.0387753	0.0326849	0.0505752	0.0300764	0.0296644	0.0248579	0.0421328	0.0483735	0.0537716	0.35302	0.303514	0.41421	0.267096	0.361882	0.358909	0.137572	0.163124	0.20972	0.0589489	0.15006	0.109823
ARHGEF10	cg24138325	0.142661	0.0811378	0.128926	0.0249325	0.107991	0.0353448	0.57304	0.289581	0.422299	0.368695	0.450758	0.481745	0.449899	0.118124	0.335485	0.31366	0.334253	0.375247	0.532508	0.438822	0.564876	0.177578	0.397132	0.209538	0.261525	0.115255	0.377365	0.19915	0.125291	0.123033	0.698822	0.673429	0.678866	0.486164	0.54549	0.523192	0.248828	0.0693102	0.123999	0.112406	0.0674975	0.171559	0.605901	0.18386	0.458968	0.102817	0.241914	0.265147
TBL1XR1	cg13273540	0.0985347	0.0561944	0.0848669	0.0506935	0.0674468	0.0867903	0.312812	0.339986	0.299967	0.335454	0.374546	0.346867	0.136299	0.280114	0.36705	0.328006	0.366735	0.240248	0.307797	0.315763	0.32211	0.328146	0.27901	0.291757	0.415818	0.430787	0.394162	0.506908	0.432327	0.541115	0.0788478	0.101449	0.149629	0.225258	0.232265	0.114253	0.115262	0.0462333	0.072196	0.0680946	0.11863	0.136126	0.123435	0.0604387	0.113281	0.0638928	0.10859	0.0813431
CD101	cg08058560	0.0323146	0.00598437	0.270538	0.0191154	0.0228596	0.0231002	0.0576383	0.056618	0.281513	0.0775906	0.0969348	0.106407	0.0817561	0.072153	0.31743	0.125776	0.112816	0.0966318	0.0288884	0.0282657	0.0679247	0.0469843	0.0209867	0.046991	0.310095	0.483944	0.228721	0.527422	0.383909	0.432891	0.125937	0.221447	0.285653	0.311552	0.256616	0.154309	0.0569314	0.0349685	0.213473	0.0192525	0.0418852	0.0541221	0.0281017	0.023962	0.0737469	0.0154917	0.0362983	0.0108667
COL15A1	cg13408655	0.0720106	0.0791883	0.0607788	0.0619988	0.0718358	0.06917	0.431871	0.442271	0.421562	0.427925	0.411389	0.396585	0.300069	0.356619	0.356505	0.396689	0.435781	0.308061	0.191261	0.168351	0.220542	0.236106	0.159492	0.207614	0.564474	0.681242	0.571006	0.747478	0.632551	0.67504	0.178805	0.207826	0.233641	0.351866	0.286601	0.1907	0.0705208	0.0631245	0.0445759	0.0553775	0.115008	0.150095	0.0779086	0.0456012	0.0754052	0.06986	0.0603637	0.0552002
STK38L	cg23433370	0.0740456	0.0530816	0.0452275	0.0442672	0.0418631	0.0734617	0.570435	0.580991	0.666273	0.620499	0.581763	0.691734	0.336333	0.335494	0.45178	0.464789	0.450771	0.430088	0.084308	0.0495304	0.0864873	0.106544	0.0518218	0.109012	0.522722	0.668925	0.52527	0.75602	0.598887	0.785228	0.17263	0.142418	0.187001	0.24909	0.198956	0.169702	0.0238496	0.0230249	0.0267124	0.0277949	0.0824333	0.113194	0.03716	0.0126507	0.027657	0.0310498	0.0173096	0.0112791
TNFAIP8	cg04195774	0.208813	0.201975	0.186302	0.222896	0.174046	0.227315	0.130254	0.181905	0.132818	0.146683	0.194281	0.181981	0.138071	0.203144	0.220285	0.253873	0.285903	0.202522	0.167174	0.208994	0.191072	0.206213	0.18252	0.245175	0.201581	0.4483	0.0779922	0.397442	0.249567	0.319652	0.252321	0.330665	0.255286	0.450021	0.375767	0.356954	0.201218	0.165134	0.183978	0.229264	0.193303	0.239022	0.125616	0.0934945	0.136333	0.134483	0.106554	0.106422
	cg26427498	0.0402255	0.0404984	0.0614078	0.0476997	0.0666911	0.0356162	0.110117	0.195239	0.1618	0.283338	0.287109	0.171538	0.123054	0.232856	0.261136	0.345214	0.365553	0.191941	0.0364648	0.0489049	0.0240688	0.0548484	0.0592392	0.0510922	0.475351	0.676596	0.293027	0.727486	0.603799	0.696276	0.182248	0.25964	0.192706	0.529463	0.433398	0.213898	0.0347034	0.0475493	0.0398695	0.0608326	0.114462	0.112116	0.0686098	0.0691276	0.0348751	0.0373283	0.0423512	0.0353571
	cg08913523	0.0753011	0.0780743	0.0831213	0.0606789	0.0722817	0.0770966	0.296707	0.332784	0.41601	0.478422	0.446859	0.378017	0.292856	0.503861	0.508567	0.564864	0.61175	0.424077	0.101428	0.0861663	0.112924	0.137472	0.110903	0.102038	0.360211	0.521482	0.257997	0.599214	0.410833	0.519111	0.283289	0.386151	0.383079	0.584368	0.557823	0.410557	0.0637022	0.0807137	0.0681572	0.0633452	0.131889	0.163115	0.0826077	0.0584199	0.0621773	0.0606886	0.0641409	0.0690764
HIPK1	cg18081760	0.0666625	0.0692924	0.0588621	0.0681607	0.0761244	0.0704159	0.270637	0.281017	0.255083	0.251364	0.273135	0.258457	0.165273	0.110439	0.083327	0.116358	0.121264	0.111516	0.0840422	0.0736667	0.0915132	0.105543	0.0871419	0.0987566	0.595873	0.631233	0.616062	0.582566	0.607159	0.64314	0.0952578	0.1114	0.141062	0.137834	0.181494	0.0996461	0.0825691	0.0775315	0.072407	0.0584079	0.0705136	0.115095	0.12066	0.0783766	0.100736	0.124631	0.0709421	0.111427
HDAC4	cg15978561	0.0540448	0.0387972	0.00298147	0.0507283	0.0626297	0.0459821	0.0778251	0.097784	0.129147	0.133887	0.213334	0.119699	0.079286	0.153259	0.28615	0.233069	0.310585	0.166649	0.0455332	0.0570458	0.0764276	0.0524933	0.049302	0.0772125	0.429068	0.579181	0.328871	0.688665	0.54722	0.613056	0.121304	0.177559	0.210097	0.369924	0.271232	0.179888	0.0375073	0.0398487	0.0469268	0.0461603	0.090035	0.103722	0.0649188	0.0352922	0.0480301	0.0541961	0.0475815	0.0507057
RPA3	cg13538637	0.219922	0.174245	0.277673	0.382302	0.229329	0.244546	0.13074	0.107251	0.101075	0.173546	0.109396	0.138063	0.0600255	0.104171	0.119147	0.10005	0.154904	0.089407	0.283888	0.295063	0.263187	0.518126	0.302616	0.250217	0.161654	0.159222	0.166889	0.234324	0.132859	0.145583	0.196728	0.219781	0.283836	0.403797	0.363904	0.306367	0.324414	0.256097	0.311207	0.557317	0.190581	0.239641	0.50562	0.474788	0.483788	0.564685	0.505688	0.57378
SYNJ2	cg10977795	0.104171	0.104501	0.0976732	0.0784104	0.072908	0.112014	0.354738	0.319651	0.318444	0.316632	0.317522	0.352456	0.521562	0.425886	0.348117	0.351053	0.341209	0.403761	0.060611	0.0386446	0.0554642	0.0533423	0.0576357	0.0442834	0.209901	0.144286	0.210582	0.122254	0.167765	0.118374	0.521198	0.448429	0.44323	0.476532	0.430356	0.442366	0.223028	0.167844	0.15564	0.17167	0.0674597	0.129434	0.443306	0.371447	0.467949	0.34028	0.427961	0.488096
TGOLN2	cg01054402	0.0461015	0.0596158	0.0308933	0.0776953	0.0479576	0.0888527	0.231881	0.111675	0.123329	0.129148	0.15538	0.18544	0.28132	0.184242	0.151453	0.143602	0.141291	0.249458	0.296656	0.334902	0.341715	0.388036	0.303629	0.369395	0.732097	0.792667	0.601126	0.801894	0.745645	0.813249	0.445189	0.437092	0.439705	0.509109	0.476712	0.499593	0.122542	0.140476	0.101088	0.115694	0.0866244	0.110421	0.0669063	0.174633	0.203744	0.209296	0.212925	0.284888
	cg02367921	0.0753428	0.0696844	0.102264	0.0931007	0.0542145	0.0636809	0.440178	0.56203	0.48495	0.642998	0.571778	0.584164	0.402913	0.452174	0.388834	0.609216	0.495108	0.42588	0.0509667	0.0374837	0.0663741	0.0823664	0.0708867	0.0681694	0.172617	0.140922	0.138451	0.364711	0.137518	0.15859	0.309919	0.331284	0.268438	0.461603	0.286272	0.260823	0.059367	0.0299309	0.0278008	0.0614204	0.104411	0.11905	0.0490489	0.031354	0.0218336	0.0527507	0.0385075	0.0295103
LYN	cg02508743	0.417191	0.397683	0.389373	0.285611	0.368794	0.322988	0.594804	0.588398	0.574355	0.513514	0.534113	0.541435	0.487147	0.418237	0.423141	0.432345	0.460939	0.381622	0.37086	0.358695	0.310964	0.274973	0.344896	0.356276	0.0899574	0.0728483	0.11432	0.0869722	0.0949993	0.0854305	0.215235	0.118529	0.179498	0.15648	0.256673	0.124507	0.361769	0.309382	0.328313	0.243445	0.369164	0.348636	0.173325	0.116539	0.144057	0.0919966	0.175547	0.0966826
CALHM1	cg26955383	0.237935	0.183754	0.209385	0.146281	0.19287	0.183382	0.313243	0.310024	0.265139	0.28015	0.287089	0.310351	0.244613	0.232153	0.250026	0.285464	0.294213	0.256915	0.170166	0.127947	0.152744	0.111512	0.163924	0.149325	0.2384	0.22942	0.214915	0.232004	0.197971	0.218159	0.139835	0.0896924	0.168366	0.140469	0.184312	0.136067	0.275423	0.206975	0.207451	0.210898	0.189531	0.199902	0.319517	0.285991	0.311516	0.250893	0.296491	0.302237
LOC727677	cg08682625	0.094864	0.109115	0.0676998	0.059807	0.0689555	0.107384	0.215683	0.211366	0.244042	0.293984	0.148872	0.180714	0.392942	0.320445	0.354597	0.322108	0.180857	0.341682	0.0984228	0.0643356	0.108771	0.105925	0.0889559	0.0887161	0.84446	0.872423	0.81096	0.82363	0.824907	0.812333	0.31712	0.498231	0.496464	0.553925	0.291789	0.419893	0.0826686	0.073612	0.072556	0.0841817	0.129454	0.161243	0.0817843	0.0863918	0.105385	0.0792731	0.0890365	0.0608573
BTLA	cg19281794	0.26908	0.228323	0.238089	0.224046	0.25082	0.231626	0.131208	0.079356	0.0810117	0.0861523	0.0940535	0.134023	0.242451	0.250693	0.175424	0.188039	0.207514	0.282982	0.196667	0.168038	0.193507	0.174213	0.187491	0.213659	0.0932845	0.0770742	0.0820951	0.0649901	0.0547289	0.0660013	0.3934	0.467462	0.335924	0.336443	0.299025	0.408686	0.215403	0.213748	0.205095	0.230384	0.232687	0.249031	0.229917	0.18105	0.289026	0.18776	0.237638	0.275387
HDAC4	cg06117093	0.146069	0.121298	0.0419852	0.10243	0.0820457	0.116156	0.213435	0.0923144	0.10182	0.0844819	0.105723	0.112626	0.640351	0.436896	0.401147	0.365482	0.349168	0.470499	0.0717048	0.0499941	0.0704482	0.0588352	0.0611269	0.0687842	0.160852	0.109624	0.155104	0.17763	0.159657	0.129282	0.771969	0.725292	0.649699	0.681673	0.550135	0.745778	0.268599	0.225663	0.160523	0.182197	0.0952213	0.175032	0.462986	0.395022	0.414421	0.463738	0.426131	0.414689
ITPRIP	cg16301004	0.0641732	0.0792192	0.0689515	0.062316	0.0951633	0.0566443	0.222556	0.24503	0.238951	0.295427	0.32842	0.254913	0.407237	0.426718	0.484616	0.476216	0.475022	0.46074	0.0997685	0.074276	0.120315	0.107291	0.0654506	0.0695252	0.587613	0.710905	0.511283	0.709922	0.612519	0.696335	0.392864	0.387298	0.370059	0.525837	0.38972	0.416536	0.0820951	0.0563694	0.0725927	0.0517024	0.0968398	0.100913	0.0660957	0.0597192	0.0599879	0.0604525	0.0535315	0.043167
EDEM1	cg17177006	0.174941	0.153182	0.153074	0.109428	0.116909	0.225253	0.250173	0.145876	0.182953	0.139811	0.205214	0.150542	0.24327	0.25082	0.254414	0.262804	0.269265	0.277291	0.654923	0.655764	0.634219	0.639006	0.64452	0.642009	0.27312	0.197038	0.159942	0.15952	0.219147	0.26857	0.460652	0.482222	0.480331	0.558969	0.574095	0.512838	0.299697	0.198094	0.226091	0.21923	0.142342	0.225403	0.393698	0.340338	0.40403	0.314539	0.41501	0.468078
SIGLEC9	cg14595786	0.0619352	0.109545	0.0680831	0.108756	0.0606897	0.101267	0.0746331	0.0773448	0.0836873	0.0627133	0.107793	0.0887566	0.117189	0.0745416	0.102616	0.0603539	0.0758252	0.0511914	0.0703445	0.0453782	0.0621277	0.111036	0.101761	0.0660783	0.509931	0.644056	0.518554	0.668648	0.545368	0.665787	0.0403614	0.0578771	0.0798966	0.0757557	0.112238	0.0524516	0.161041	0.214344	0.107483	0.139041	0.118463	0.0692572	0.395288	0.380343	0.300912	0.324658	0.358191	0.384954
ANKRD11	cg09300089	0.0512176	0.0618008	0.0730906	0.0652583	0.058422	0.0801772	0.452928	0.492447	0.421307	0.418275	0.478517	0.472003	0.187371	0.198818	0.225866	0.232	0.265273	0.186717	0.0517358	0.0644133	0.053502	0.100348	0.0761732	0.0847815	0.834837	0.837276	0.788555	0.847216	0.796419	0.816628	0.0770245	0.0960959	0.0948643	0.175272	0.194924	0.0800075	0.0467212	0.0548525	0.0529977	0.0437226	0.0740334	0.112947	0.0600276	0.0336105	0.0526831	0.0585839	0.0602131	0.046059
	cg07589342	0.120063	0.120572	0.0951398	0.118254	0.115966	0.115166	0.187831	0.178277	0.170469	0.163818	0.191554	0.167589	0.204498	0.277361	0.268523	0.276461	0.308494	0.240202	0.129884	0.0976411	0.115166	0.0892552	0.134656	0.112862	0.0785818	0.0682371	0.0715955	0.0615613	0.0774345	0.0859421	0.224831	0.257221	0.26605	0.315478	0.293915	0.209852	0.15374	0.147563	0.115586	0.154249	0.110238	0.138782	0.235273	0.21129	0.26557	0.231986	0.300147	0.358403
ZNF250	cg10639435	0.327437	0.418572	0.401833	0.380718	0.433706	0.32492	0.267769	0.123353	0.13885	0.147261	0.163323	0.130036	0.0406467	0.0519046	0.0674628	0.0813195	0.0781801	0.0729127	0.795675	0.815231	0.769578	0.829493	0.813633	0.789925	0.315748	0.455041	0.0949673	0.517707	0.301476	0.483364	0.0792755	0.141081	0.170587	0.163438	0.238487	0.109845	0.291963	0.354095	0.389348	0.338056	0.462933	0.373157	0.0852573	0.105608	0.134909	0.0459785	0.135878	0.0593823
ZNF414	cg14574996	0.11336	0.101497	0.0736976	0.0776193	0.0609199	0.0676994	0.376819	0.385141	0.466539	0.413385	0.561081	0.571118	0.244806	0.388206	0.413975	0.35631	0.491862	0.298914	0.0676789	0.0434153	0.0768991	0.0959477	0.0800434	0.0814159	0.892492	0.893971	0.864703	0.884791	0.889709	0.916469	0.13174	0.3091	0.218361	0.187318	0.196635	0.171132	0.05875	0.0378508	0.0823747	0.0203678	0.108909	0.137918	0.0928741	0.057659	0.0771341	0.110304	0.127403	0.0774995
TLE4	cg14179288	0.00698634	0.0187429	0.00829215	0.014325	0.0220216	0.00393254	0.0207777	0.0149114	0.0452746	0.0196292	0.013284	0.0195324	0.0289226	0.0105162	0.00588351	0.0126385	0.0197696	0	0.00546841	0	0	0.015807	0.0147349	0.0203709	0.0169322	0	0.0252667	0.0231261	0.0149891	0.00623216	0.00873741	0.0124687	0.00714519	0.0238361	0.00820616	0.0119564	0.0294514	0.0172981	0.015318	0.0147393	0	0.345801	0.0496232	0.00795614	0	0.0115904	0.00914294	0.00264201
UHRF1	cg17714703	0.351745	0.306841	0.344133	0.253101	0.267072	0.197592	0.0885818	0.0546731	0.0455031	0.0424075	0.0232734	0.037873	0.0593093	0.0663334	0.0387901	0.0639865	0.0375794	0.0927041	0.298542	0.250742	0.310524	0.214616	0.211873	0.173891	0.231278	0.13415	0.228665	0.114095	0.15965	0.138317	0.284536	0.297736	0.246092	0.345403	0.308592	0.262612	0.346727	0.312815	0.376167	0.268601	0.239779	0.280315	0.3737	0.341581	0.369795	0.359832	0.344852	0.236778
CBFA2T3	cg06832898	0.0386621	0.0504954	0.0355694	0.0332379	0.0443172	0.0322869	0.153209	0.197463	0.136607	0.18816	0.175789	0.120029	0.39111	0.493457	0.522103	0.558936	0.572725	0.508233	0.0986723	0.0673046	0.13035	0.0898199	0.0565435	0.106546	0.166856	0.120268	0.249423	0.105916	0.0961012	0.032141	0.625355	0.726525	0.669428	0.644421	0.589469	0.657666	0.0424423	0.0280575	0.0317216	0.03418	0.0383582	0.110724	0.0431581	0.033208	0.0388778	0.0579687	0.0268749	0.030945
EPB41L5	cg08476244	0.0818027	0.0719982	0.0233098	0.0684407	0.0994284	0.0748603	0.232851	0.185159	0.202842	0.316407	0.376089	0.315531	0.314039	0.329849	0.346215	0.53613	0.591895	0.513785	0.0828404	0.0651922	0.083564	0.126018	0.0952777	0.12581	0.46948	0.421491	0.257935	0.689166	0.569075	0.594289	0.377327	0.309054	0.320783	0.603639	0.538037	0.545436	0.0846889	0.0796982	0.0815538	0.0683695	0.123956	0.174931	0.107621	0.0679895	0.084485	0.070602	0.0807757	0.0735728
UBE4A	cg25574849	0.353651	0.261226	0.316344	0.345348	0.294153	0.259646	0.149819	0.0844921	0.172534	0.0854323	0.0644522	0.0658921	0.0584701	0.0624426	0.0369281	0.0834453	0.0480127	0.142496	0.49465	0.413696	0.464678	0.485167	0.368129	0.476311	0.251214	0.444223	0.157464	0.482048	0.237716	0.506474	0.217799	0.290173	0.250774	0.510003	0.426095	0.433111	0.368482	0.266995	0.290276	0.224701	0.301958	0.297246	0.103636	0.137785	0.164398	0.053209	0.16951	0.111613
MIR1976	cg00359365	0.0991028	0.114193	0.0935906	0.113311	0.128896	0.113246	0.500296	0.669802	0.630678	0.606002	0.700364	0.660227	0.236851	0.400886	0.466494	0.496991	0.561683	0.317731	0.0969904	0.0799754	0.0894039	0.113524	0.0902612	0.096451	0.680239	0.799181	0.728813	0.813031	0.763079	0.826687	0.110006	0.110879	0.0896394	0.179305	0.228248	0.0967311	0.127548	0.135204	0.100455	0.0739988	0.149883	0.152927	0.133312	0.0915021	0.157322	0.143118	0.104654	0.0997992
GPR65	cg13810673	0.0973712	0.0802756	0.0981898	0.07847	0.0944193	0.121268	0.0338163	0.0394753	0.0345915	0.0453878	0.0566642	0.0363029	0.0568016	0.044513	0.039314	0.0348895	0.0533882	0.0340681	0.0670961	0.0720783	0.0369367	0.0623527	0.0541956	0.0684527	0.318949	0.413551	0.0667526	0.483517	0.332604	0.405044	0.0518363	0.0396507	0.0372611	0.067717	0.0495588	0.0500137	0.122573	0.0787743	0.124058	0.0824051	0.136306	0.135424	0.0580368	0.055729	0.0544738	0.0476309	0.0656376	0.0569596
	cg05234326	0.0876319	0.0684674	0.0739614	0.077858	0.0827715	0.0691522	0.17159	0.174809	0.138434	0.162594	0.157378	0.183925	0.137287	0.108349	0.107547	0.118445	0.116444	0.107252	0.059346	0.0468263	0.0643766	0.0682836	0.0725753	0.0619164	0.0726779	0.0739629	0.0699628	0.0857635	0.0757707	0.0521174	0.11863	0.105676	0.102165	0.139126	0.12339	0.0991563	0.0936146	0.090074	0.080743	0.0912021	0.0657164	0.0893674	0.126846	0.101059	0.117985	0.10795	0.0975463	0.139108
DEGS1	cg23213217	0.201201	0.199752	0.184	0.183836	0.148903	0.162269	0.374198	0.189532	0.228408	0.218927	0.236864	0.197638	0.160146	0.134008	0.103899	0.152092	0.120349	0.203183	0.81891	0.801602	0.809289	0.763116	0.760525	0.780815	0.30116	0.534667	0.182773	0.472201	0.285922	0.504606	0.331132	0.336591	0.396782	0.457983	0.484268	0.484505	0.174081	0.130285	0.183699	0.15734	0.171062	0.255274	0.121003	0.14506	0.118093	0.120325	0.124907	0.103574
AIM2	cg07195224	0.0914562	0.0900122	0.0932547	0.0849012	0.0889045	0.0995243	0.225561	0.337629	0.34354	0.394737	0.483697	0.389741	0.174372	0.437768	0.484722	0.508523	0.580734	0.369009	0.106239	0.100177	0.12406	0.125096	0.108514	0.120686	0.373489	0.521303	0.167263	0.625738	0.391104	0.551223	0.179406	0.234022	0.245323	0.45951	0.348495	0.291032	0.138043	0.0795249	0.124237	0.113633	0.131282	0.162277	0.133403	0.170598	0.228288	0.0676347	0.222907	0.186298
NCK2	cg09391405	0.115213	0.177085	0.0323821	0.103567	0.0430926	0.130553	0.27941	0.193668	0.146601	0.202927	0.199473	0.174514	0.185895	0.128679	0.127156	0.218217	0.189376	0.228945	0.622022	0.633702	0.659899	0.497819	0.539226	0.583271	0.279442	0.224695	0.254473	0.32442	0.236022	0.288328	0.223987	0.35848	0.407489	0.376746	0.370079	0.428241	0.132826	0.094483	0.0766309	0.0968606	0.111745	0.145803	0.126948	0.0495502	0.0824469	0.0644637	0.0639341	0
LPP	cg00902153	0.11797	0.127281	0.0838712	0.105258	0.12053	0.110054	0.108133	0.0949278	0.107456	0.111821	0.120453	0.115494	0.104096	0.118233	0.102958	0.138323	0.139675	0.150993	0.0497588	0.0621722	0.0434845	0.0810199	0.0698933	0.0638819	0.552997	0.689538	0.377776	0.749312	0.595745	0.666697	0.193573	0.265229	0.295092	0.51914	0.449554	0.387478	0.28144	0.279188	0.204716	0.252311	0.153163	0.149596	0.626401	0.577497	0.56284	0.646727	0.592965	0.613235
	cg13429095	0.662381	0.64931	0.710589	0.663496	0.748214	0.636253	0.172764	0.0663107	0.0829355	0.0739347	0.107273	0.0805148	0.0310466	0.0462639	0.0382252	0.0504907	0.0377702	0.0432541	0.56967	0.561831	0.584879	0.571559	0.628145	0.609351	0.0603023	0.0746551	0.0597588	0.0831974	0.0660284	0.0857906	0.0647025	0.128011	0.136328	0.176469	0.198366	0.136402	0.540073	0.535472	0.62375	0.546691	0.696629	0.611192	0.19625	0.225264	0.267827	0.0887564	0.297529	0.119625
FAM190B	cg00787726	0.0380336	0.0543615	0.0552044	0.0569719	0.0514128	0.00893238	0.291556	0.251513	0.192999	0.207267	0.137405	0.172575	0.0718494	0.0592841	0.0677867	0.071048	0.0714369	0.0353184	0.333281	0.363849	0.430294	0.348726	0.306695	0.351394	0.401296	0.535776	0.341882	0.56468	0.481455	0.532735	0.0550948	0.10376	0.121626	0.153827	0.171747	0.0766296	0.029445	0.0351012	0.0526958	0.0573323	0.0652983	0.0718721	0.0398765	0.0375854	0.0312723	0.026654	0.042186	0.0140204
	cg04661457	0.220784	0.20252	0.162715	0.170159	0.189065	0.218352	0.234992	0.122601	0.0509107	0.114299	0.137604	0.12261	0.192565	0.089158	0.0308954	0.129055	0.0743975	0.122002	0.653957	0.695757	0.617432	0.725609	0.580812	0.5649	0.563302	0.789164	0.338129	0.69821	0.634309	0.65303	0.228843	0.231401	0.189769	0.423749	0.307667	0.414778	0.217579	0.208474	0.366232	0.148286	0.227806	0.14478	0.166258	0.1115	0.106884	0.0773388	0.107224	0.0540608
LNPEP	cg08175413	0.0685901	0.0821492	0.0747072	0.0710643	0.0804824	0.084228	0.512099	0.674681	0.620095	0.684785	0.683576	0.593432	0.440606	0.588531	0.648246	0.737265	0.741062	0.564337	0.138197	0.115759	0.134676	0.135164	0.0969258	0.121727	0.342169	0.490587	0.162475	0.590613	0.440416	0.565122	0.376227	0.478617	0.512324	0.669005	0.56942	0.507694	0.0734859	0.0356289	0.042755	0.0672625	0.115934	0.162345	0.0570172	0.0365099	0.0470114	0.0383883	0.0416037	0.0641647
TRAF1	cg15551881	0.179734	0.152974	0.195813	0.197373	0.200185	0.12848	0.305521	0.203625	0.280101	0.288616	0.333889	0.23867	0.058947	0.117025	0.0986102	0.112972	0.116881	0.111743	0.673532	0.659444	0.65018	0.618042	0.656238	0.59941	0.410686	0.59306	0.297753	0.621294	0.450259	0.568435	0.153909	0.206298	0.322211	0.38472	0.3517	0.225288	0.187896	0.18966	0.20496	0.149737	0.218458	0.231347	0.325355	0.216209	0.228422	0.311402	0.278443	0.204728
DENND2D	cg19269039	0.400335	0.391415	0.329255	0.371935	0.270418	0.414653	0.0570139	0.053258	0.0553743	0.0663099	0.049757	0.0749327	0.047928	0.0459945	0.0333205	0.0634975	0.051029	0.0383417	0.106699	0.101122	0.0847812	0.131544	0.09135	0.171182	0.779034	0.856681	0.649097	0.837369	0.832417	0.842681	0.066544	0.0980344	0.0660167	0.165238	0.12894	0.0929947	0.511902	0.521518	0.432329	0.475596	0.28488	0.384794	0.795081	0.781839	0.732836	0.837874	0.722062	0.842679
LOC100130872	cg13558774	0.0596073	0.0545583	0.0497187	0.0805267	0.0657278	0.0448913	0.0579638	0.0663022	0.0504594	0.0586255	0.0696663	0.0566035	0.036626	0.0618082	0.0565634	0.0730592	0.0673211	0.0680792	0.0636227	0.0648663	0.0855369	0.0813362	0.0649952	0.0820266	0.224224	0.243622	0.289196	0.44169	0.259089	0.165833	0.0619841	0.0426445	0.0612992	0.0714546	0.0628463	0.0454696	0.0798568	0.0547641	0.0799484	0.0648816	0.0663104	0.068698	0.0573166	0.0679897	0.055738	0.0850811	0.0553857	0.0653938
GPR34	cg16231355	0.12849	0.107097	0.0837418	0.112864	0.091646	0.118527	0.103218	0.175703	0.186452	0.138118	0.152242	0.150215	0.108494	0.201049	0.222928	0.21491	0.126352	0.194638	0.101463	0.0543946	0.105018	0.0944873	0.158556	0.056257	0.240254	0.401197	0.145853	0.451154	0.312979	0.255076	0.154496	0.150946	0.233971	0.272132	0.308726	0.258465	0.0873708	0.093688	0.112542	0.0681423	0.269389	0.174065	0.0589424	0.11153	0.106712	0.118011	0.0702748	0.094207
MNDA	cg05304729	0.219391	0.200856	0.219407	0.241015	0.208921	0.198591	0.244352	0.247046	0.265341	0.276922	0.30847	0.260906	0.225556	0.409449	0.470984	0.497407	0.52345	0.368782	0.454211	0.481548	0.481951	0.505383	0.451344	0.464419	0.326682	0.459707	0.14395	0.583211	0.394391	0.476664	0.199329	0.244414	0.273153	0.403518	0.32528	0.268601	0.216394	0.255165	0.258476	0.269721	0.265638	0.283353	0.109325	0.218726	0.181619	0.314458	0.290217	0.26051
IGF1R	cg03795574	0.0993283	0.18534	0.10507	0.12564	0.109822	0.0800149	0.303676	0.131731	0.210638	0.108291	0.168778	0.166615	0.287152	0.216886	0.2441	0.157078	0.142612	0.238711	0.762411	0.864575	0.816006	0.810548	0.820526	0.809289	0.074614	0.0748052	0.0696894	0.0622168	0.0650796	0.0704514	0.455449	0.432241	0.3798	0.407172	0.40857	0.363867	0.195827	0.165499	0.140479	0.124054	0.050059	0.129733	0.38694	0.420545	0.351925	0.354903	0.387475	0.339624
	cg25336765	0.0931387	0.112577	0.0733912	0.0663608	0.110463	0.0695286	0.624093	0.626158	0.612017	0.566351	0.538687	0.628358	0.486186	0.417262	0.455551	0.442678	0.528868	0.469709	0.0498386	0.0412547	0.090841	0.0984627	0.0611016	0.0812951	0.863327	0.924804	0.843556	0.886065	0.890069	0.876749	0.237316	0.207516	0.205296	0.292135	0.277943	0.159493	0.0442301	0.0634201	0.0293572	0.0270301	0.0852259	0.174484	0.0788226	0.0353768	0.0542791	0.0538052	0.0325107	0.0494407
RASA3	cg18020065	0.0432412	0.0524176	0.0478971	0.0277855	0.0346709	0.0422797	0.359978	0.281268	0.533178	0.323331	0.378195	0.535161	0.108101	0.0837799	0.213886	0.167131	0.16296	0.16159	0.0456293	0.0465259	0.0242655	0.063898	0.0594562	0.0500546	0.475194	0.522939	0.35196	0.616334	0.409024	0.598002	0.0473824	0.0416023	0.0345358	0.0615615	0.0803534	0.0337143	0.0418437	0.0418453	0.0452441	0.0207799	0.103375	0.055434	0.0335421	0.0498318	0.0406338	0.0292156	0.0208511	0.0258139
SLPI	cg08548498	0.05084	0.0550055	0.0559043	0.0653507	0.0631923	0.0437984	0.51318	0.599678	0.626076	0.631541	0.698832	0.601745	0.314754	0.467876	0.563883	0.59214	0.651106	0.439096	0.0496187	0.0564275	0.0762153	0.0822892	0.0601664	0.0890832	0.371097	0.672247	0.324335	0.687688	0.513463	0.584992	0.260071	0.287876	0.351179	0.588352	0.465463	0.432596	0.046831	0.039539	0.0456924	0.0397125	0.110854	0.152383	0.0926138	0.0470698	0.0474116	0.0427837	0.022989	0.0285323
	cg24004483	0.113118	0.0834017	0.094515	0.077483	0.0709185	0.0690577	0.538294	0.68143	0.650137	0.589998	0.718231	0.678554	0.410614	0.597006	0.696122	0.62999	0.735421	0.589231	0.300546	0.281545	0.207104	0.252486	0.175742	0.236774	0.547302	0.725966	0.495332	0.829578	0.687685	0.8207	0.377529	0.264218	0.366701	0.34217	0.443283	0.512038	0.049515	0.0814274	0.0613633	0.0706249	0.133689	0.160107	0.127508	0.0925354	0.117839	0.118538	0.0983285	0.0820867
	cg05868564	0.0914129	0.0906771	0.075647	0.0674044	0.0823786	0.0792895	0.490116	0.534973	0.459982	0.478904	0.484564	0.506218	0.503697	0.535162	0.506571	0.487014	0.489626	0.506745	0.0708539	0.0488617	0.0891435	0.0873289	0.0646292	0.0490409	0.0629166	0.111778	0.121393	0.244744	0.0813076	0.0653031	0.469189	0.533577	0.571018	0.5727	0.512351	0.515645	0.0806545	0.0520148	0.0516549	0.0560485	0.0910999	0.175285	0.0712072	0.0485825	0.0634557	0.0560674	0.0454664	0.0412703
TMBIM6	cg15832300	0.0553839	0.0770138	0.0292447	0.0933234	0.0777531	0.0594582	0.128056	0.0891837	0.0800458	0.120903	0.1103	0.152389	0.178055	0.0900396	0.111456	0.100354	0.122186	0.134378	0.126523	0.102054	0.130702	0.0731766	0.0646238	0.132995	0.37315	0.481549	0.253155	0.511764	0.447321	0.482122	0.123855	0.126841	0.104954	0.195381	0.171773	0.145967	0.134579	0.059018	0.0902013	0.0744881	0.122072	0.117333	0.117568	0.0739087	0.0953069	0.0818514	0.063195	0.0666125
ACTR3	cg07093324	0.103933	0.0780439	0.0101557	0.0565539	0.0596564	0.0878464	0.310974	0.290852	0.214723	0.286421	0.298929	0.459931	0.365482	0.311889	0.323958	0.283981	0.402321	0.425184	0.3485	0.092989	0.0689357	0.382775	0.0832197	0.325078	0.519849	0.663264	0.371465	0.755934	0.659289	0.71526	0.37633	0.437398	0.373303	0.535845	0.546596	0.587084	0.0536469	0.0721233	0.039027	0.0873724	0.0583579	0.159925	0.0955157	0.0539426	0.0560992	0.0921894	0.0785571	0.101994
WIBG	cg06303168	0.596345	0.53603	0.558268	0.502134	0.575469	0.578709	0.204542	0.0386394	0.111815	0.0855574	0.1015	0.0880051	0.0487472	0.0299374	0.0326575	0.0498238	0.055354	0.0442069	0.584053	0.540798	0.521023	0.507109	0.544439	0.597194	0.383075	0.503019	0.278842	0.505994	0.446576	0.501489	0.129926	0.180281	0.15035	0.241367	0.238208	0.194356	0.603727	0.51514	0.542854	0.51039	0.524514	0.520264	0.545757	0.528525	0.570396	0.484454	0.563897	0.586533
WDFY1	cg02879423	0.0932312	0.0861777	0.0323038	0.152105	0.0535135	0.108039	0.366203	0.156705	0.245542	0.248158	0.156353	0.170863	0.0972581	0.0469361	0.0699293	0.124486	0.118685	0.0985451	0.810603	0.798157	0.811103	0.833296	0.768644	0.797912	0.549045	0.707933	0.206972	0.753181	0.608123	0.70424	0.0847818	0.169611	0.197114	0.238737	0.320505	0.151749	0.284651	0.30104	0.242295	0.276491	0.102737	0.18339	0.628162	0.577871	0.60295	0.673267	0.647375	0.681883
FYB	cg20380468	0.2357	0.200549	0.198349	0.159701	0.195105	0.2011	0.190227	0.0524226	0.136455	0.0819357	0.101567	0.0852623	0.111186	0.138522	0.0900188	0.0701751	0.0860694	0.148932	0.531709	0.581337	0.59133	0.528345	0.510646	0.535631	0.880649	0.957085	0.940092	0.908672	0.917196	0.921412	0.39128	0.402596	0.468096	0.527082	0.543234	0.457508	0.216764	0.197084	0.212275	0.170003	0.32485	0.252962	0.129078	0.119945	0.20828	0.132907	0.176166	0.0921012
	cg20173011	0.173353	0.165284	0.219761	0.144113	0.144951	0.158771	0.191667	0.162612	0.199612	0.247724	0.227222	0.151953	0.10515	0.324708	0.355986	0.384603	0.44366	0.239971	0.377978	0.400334	0.456171	0.44313	0.390364	0.43848	0.0574643	0.0681692	0.0806276	0.0661585	0.0719156	0.0454151	0.127202	0.218901	0.225434	0.398045	0.305185	0.262608	0.17762	0.159003	0.21967	0.161267	0.176161	0.18033	0.0794483	0.0715294	0.105949	0.0606253	0.0945147	0.0535587
	cg20066792	0.310933	0.197084	0.245794	0.215197	0.249287	0.215682	0.425628	0.383214	0.331782	0.357182	0.442576	0.426319	0.149543	0.180644	0.19759	0.20701	0.231691	0.288722	0.702984	0.702763	0.691858	0.684055	0.646262	0.664332	0.783199	0.813319	0.717162	0.787203	0.74262	0.825806	0.198921	0.233897	0.248491	0.225065	0.306796	0.230408	0.318135	0.161497	0.254463	0.248291	0.268918	0.279918	0.209439	0.202106	0.326071	0.0769262	0.272141	0.315214
TRIM8	cg07119830	0.478248	0.184739	0.495561	0.413005	0.544902	0.490599	0.482588	0.391891	0.388139	0.407667	0.514902	0.488054	0.158979	0.0814138	0.0607909	0.0827309	0.0691354	0.0909257	0.59465	0.310293	0.570854	0.591891	0.633563	0.614413	0.226604	0.196498	0.0482975	0.268489	0.181376	0.316749	0.112934	0.0710824	0.026277	0.163323	0.267393	0.143763	0.408573	0.161864	0.397915	0.382382	0.517612	0.507928	0.145947	0.0502011	0.129873	0.0583969	0.20203	0.0695628
FAM190B	cg00008671	0.181542	0.153358	0.190901	0.178201	0.120588	0.118326	0.321104	0.236738	0.271843	0.256307	0.262963	0.233623	0.313991	0.205487	0.210584	0.206681	0.190771	0.246678	0.646797	0.705757	0.666609	0.637534	0.652029	0.634776	0.583724	0.709653	0.550549	0.694393	0.637633	0.662227	0.252552	0.243419	0.241732	0.264464	0.29435	0.205466	0.189636	0.160921	0.165186	0.158757	0.189952	0.202124	0.200511	0.158137	0.194435	0.22019	0.174519	0.149764
TRAF1	cg04517263	0.0624126	0.0579462	0.0384865	0.0676778	0.0293954	0.04377	0.180684	0.0767987	0.0922314	0.140854	0.141277	0.102688	0.0823102	0.0561841	0.041857	0.0617581	0.0763275	0.0881727	0.463991	0.455503	0.489568	0.392255	0.411505	0.432184	0.341165	0.425409	0.294252	0.456113	0.342031	0.431602	0.211193	0.172703	0.258906	0.231588	0.233572	0.208387	0.207173	0.179758	0.140434	0.19297	0.0506409	0.0877381	0.43435	0.430739	0.44641	0.446155	0.450353	0.464878
AKAP9	cg03094728	0.117406	0.12877	0.107991	0.107203	0.109754	0.0849177	0.201383	0.221523	0.234764	0.212118	0.23091	0.109365	0.112865	0.10558	0.119526	0.127575	0.1277	0.0281102	0.101523	0.0916348	0.172176	0.117324	0.0684189	0.0918661	0.409667	0.39827	0.46973	0.315003	0.377298	0.201663	0.123052	0.071842	0.0306298	0.0747868	0.0847625	0.0822428	0.0771425	0.0425024	0.043735	0.0360746	0.0629775	0.108644	0.119023	0.0984332	0.152633	0.11176	0.0762463	0.0933486
	cg18649319	0.344596	0.345374	0.448514	0.438644	0.147946	0.45037	0.259602	0.25098	0.165913	0.249462	0.0803874	0.30411	0.365806	0.350433	0.271628	0.338695	0.10119	0.395887	0.159887	0.174254	0.252337	0.314577	0.105497	0.355676	0.329875	0.467603	0.0982683	0.530715	0.0656118	0.414424	0.466791	0.437175	0.36421	0.56442	0.226346	0.58111	0.318441	0.31219	0.396137	0.429032	0.226795	0.375705	0.12382	0.102399	0.211373	0.111918	0.0615715	0.131156
	cg15595502	0.159938	0.20156	0.19577	0.113706	0.223104	0.167923	0.429136	0.44148	0.422666	0.398606	0.398982	0.467243	0.418691	0.344466	0.294413	0.308138	0.313674	0.435641	0.262526	0.266557	0.242016	0.2362	0.218301	0.27017	0.860356	0.878698	0.868151	0.894745	0.872588	0.908569	0.40025	0.545031	0.431525	0.537302	0.546109	0.549526	0.109975	0.178485	0.12033	0.0873003	0.264833	0.254097	0.0762921	0.087923	0.0890781	0.0490718	0.111338	0.0963955
	cg17491368	0.129793	0.0856338	0.127327	0.069997	0.0624351	0.0673981	0.568386	0.571901	0.692441	0.787683	0.696233	0.68561	0.778924	0.755252	0.860143	0.890878	0.866268	0.780263	0.0776177	0.0720758	0.0695477	0.0829535	0.0638199	0.0760605	0.309039	0.439977	0.333333	0.651982	0.497692	0.607537	0.576695	0.638554	0.675337	0.760408	0.677341	0.682235	0.0776569	0.0488201	0.0465287	0.0363881	0.128489	0.243773	0.0668272	0.0535667	0.0422046	0.0120096	0.0283122	0.0145896
	cg17266282	0.10031	0.0813042	0.103324	0.0615764	0.0618112	0.101414	0.099243	0.101442	0.0249653	0.135759	0.103004	0.101078	0.405904	0.286412	0.212474	0.192517	0.122409	0.274098	0.124734	0.0309191	0.0712695	0.0629183	0.123425	0.0991261	0.950157	0.939441	0.926308	0.990329	0.953393	0.92293	0.261894	0.281549	0.301014	0.195848	0.151491	0.286882	0.163325	0.0931312	0.0918651	0.12287	0.0973637	0.0898845	0.267327	0.165061	0.297857	0.21789	0.197555	0.41867
C8orf44	cg13064571	0.0659548	0.054257	0.0875116	0.0576738	0.0811684	0.0740227	0.324444	0.405215	0.399454	0.482932	0.532944	0.468038	0.170539	0.489327	0.55807	0.528822	0.596729	0.390511	0.252133	0.263042	0.259194	0.27565	0.23527	0.237302	0.499902	0.703053	0.291672	0.675819	0.555828	0.677762	0.149	0.244905	0.227334	0.398421	0.391822	0.21444	0.118235	0.0889845	0.0849776	0.0809604	0.143502	0.226174	0.101904	0.0475936	0.0638612	0.0581875	0.0425965	0.061025
CHI3L2	cg26366091	0.0708527	0.081807	0.0505992	0.0846456	0.0444226	0.071582	0.29749	0.296232	0.288114	0.331832	0.293182	0.352854	0.310158	0.287552	0.308266	0.324886	0.31001	0.30638	0.0439422	0.0238806	0.0305867	0.0529573	0.0500165	0.0530485	0.555249	0.622138	0.453406	0.595788	0.538759	0.62416	0.210947	0.133622	0.197399	0.231391	0.149554	0.0961603	0.214669	0.165916	0.165524	0.188725	0.0577592	0.119334	0.432164	0.423352	0.429897	0.42024	0.442526	0.531345
TOX2	cg16970323	0.168009	0.175052	0.160907	0.167945	0.14806	0.14339	0.38351	0.375187	0.403747	0.361592	0.393302	0.478918	0.547263	0.488538	0.453776	0.48303	0.471916	0.429663	0.185154	0.13345	0.17595	0.192205	0.126282	0.145832	0.341488	0.345186	0.386955	0.363578	0.417388	0.33391	0.521073	0.518789	0.443082	0.528202	0.443517	0.420313	0.223157	0.171133	0.139759	0.21715	0.164542	0.222141	0.359107	0.224534	0.23086	0.268385	0.155492	0.334814
PRKCB	cg03638781	0.0483952	0.0869131	0.0782745	0.0613365	0.104292	0.0751853	0.271084	0.149774	0.143154	0.118776	0.151662	0.183741	0.134733	0.0594518	0.0584858	0.0501144	0.0402939	0.0694557	0.0478072	0.0581039	0.0692869	0.084481	0.0826937	0.0622314	0.226219	0.163489	0.288141	0.149929	0.157969	0.120944	0.0471262	0.043156	0.0408856	0.0655845	0.0229607	0.0748855	0.13061	0.114704	0.0904967	0.104073	0.0808808	0.0939903	0.228209	0.192531	0.243678	0.206121	0.228399	0.245041
FYB	cg22437221	0.180065	0.126348	0.164799	0.11018	0.145912	0.116908	0.237202	0.100417	0.139361	0.176826	0.148304	0.136961	0.15191	0.179692	0.0846414	0.122481	0.120205	0.170643	0.588008	0.594302	0.606243	0.589677	0.572559	0.574272	0.866971	0.863355	0.844702	0.867572	0.878485	0.858088	0.402321	0.421001	0.44954	0.486459	0.509719	0.455946	0.150798	0.117508	0.144556	0.119273	0.184102	0.218078	0.0883727	0.0690425	0.0865138	0.0545414	0.0722427	0.0711656
TSHR	cg10825315	0.569942	0.53246	0.585222	0.476685	0.591537	0.525341	0.0687165	0.054612	0.0579803	0.0726966	0.0466867	0.0772337	0.0537467	0.0738641	0.0907088	0.0684238	0.0953214	0.0630884	0.105222	0.0900866	0.0897672	0.0934557	0.133036	0.135086	0.0696168	0.0476052	0.0458704	0.072158	0.071597	0.0676828	0.0588913	0.0396894	0.0487301	0.0692853	0.0778193	0.0756324	0.587894	0.516462	0.583478	0.483337	0.528909	0.508953	0.484509	0.525668	0.561905	0.371807	0.456336	0.538841
	cg01879591	0.135146	0.0747982	0.0295657	0.0461196	0.0429975	0.0863452	0.569545	0.645535	0.69517	0.662479	0.720596	0.638768	0.877312	0.878959	0.920182	0.903523	0.928007	0.868409	0.123258	0.0490156	0.0929426	0.155208	0.118197	0.138283	0.512114	0.579592	0.409409	0.661464	0.600013	0.631238	0.909236	0.854162	0.869109	0.867545	0.774472	0.909593	0.0512335	0.0365957	0.030431	0.0167477	0.186709	0.205514	0.0561568	0.00725154	0.0368871	0.026639	0.0514767	0.0051654
ALOX5AP	cg08529529	0.109256	0.0862218	0.0864119	0.067983	0.0788776	0.0910292	0.158537	0.214052	0.245342	0.241448	0.267358	0.226465	0.420888	0.378517	0.405406	0.404474	0.375705	0.429438	0.112854	0.109195	0.0889894	0.112524	0.11199	0.103623	0.0746383	0.0879918	0.0961806	0.0975298	0.0889409	0.0804921	0.430299	0.37977	0.365082	0.429059	0.358782	0.380917	0.0770345	0.0800978	0.0705012	0.0751348	0.102233	0.144866	0.0866889	0.0706738	0.0861585	0.0595297	0.0658787	0.0719155
ARID3A	cg23966363	0.0406812	0.0399807	0.0639561	0.0483084	0.0373032	0.0546277	0.036099	0.0575078	0.0429947	0.0693079	0.0475152	0.0507816	0.0435316	0.0470481	0.0428571	0.0336766	0.0389938	0.0376594	0.0760939	0.0786729	0.0713314	0.081967	0.0688378	0.100635	0.0526242	0.0650679	0.0647671	0.0919348	0.06671	0.0529755	0.0590085	0.0462606	0.030576	0.0587643	0.0732929	0.045769	0.0396613	0.0325492	0.0383165	0.0512705	0.0466689	0.0379663	0.0364539	0.0549669	0.0606096	0.0446171	0.0452099	0.0489757
HDAC4	cg15058210	0.0491905	0.0465811	0.0127972	0.061613	0.0572845	0.055677	0.210169	0.230158	0.304177	0.31563	0.394526	0.271986	0.150159	0.292926	0.34742	0.392631	0.436928	0.275881	0.107907	0.130957	0.175323	0.145958	0.122546	0.12857	0.520753	0.658576	0.505747	0.744609	0.617941	0.656944	0.197365	0.228917	0.247509	0.446606	0.359972	0.274336	0.0697349	0.0485964	0.0557809	0.0601827	0.159615	0.178108	0.0744162	0.0439584	0.0413238	0.0560864	0.0577243	0.0449703
KDM2B	cg04682193	0.119748	0.110486	0.112274	0.0706777	0.0811172	0.0929811	0.732878	0.859157	0.83292	0.86294	0.855017	0.87072	0.539271	0.625065	0.682274	0.730515	0.80761	0.550584	0.0810674	0.0760244	0.0907038	0.107906	0.0903434	0.0968612	0.840089	0.888637	0.834145	0.907893	0.870037	0.876766	0.256974	0.158418	0.262757	0.273112	0.36135	0.127248	0.0615642	0.0523566	0.0623016	0.0467464	0.137115	0.235364	0.0705635	0.0467265	0.0480254	0.0444505	0.0478732	0.0474976
CALR	cg11341610	0.0643704	0.0614382	0.0612674	0.0528798	0.067823	0.0562553	0.298249	0.349951	0.329471	0.336295	0.406272	0.374428	0.172763	0.292546	0.283976	0.339397	0.340187	0.277227	0.212846	0.1479	0.143403	0.187205	0.157445	0.162237	0.488042	0.585927	0.348947	0.651779	0.552623	0.609668	0.306111	0.323802	0.316262	0.504019	0.484786	0.395415	0.0479194	0.0490554	0.0621636	0.0704695	0.100436	0.137396	0.0619098	0.0389057	0.0515849	0.0461213	0.048855	0.0464509
PDIA6	cg01930746	0.172002	0.108375	0.0870888	0.113047	0.127458	0.12813	0.188677	0.260956	0.258745	0.242936	0.341599	0.302235	0.0820746	0.165022	0.229877	0.264145	0.317603	0.144759	0.0505327	0.0383264	0.0674335	0.0766511	0.0617171	0.052644	0.0516986	0.0287488	0.0479767	0.0332966	0.0490453	0.0348997	0.0411585	0.0801652	0.0652464	0.113666	0.10092	0.0646124	0.120144	0.105535	0.137159	0.114511	0.140265	0.1465	0.081678	0.0852324	0.0935216	0.0656392	0.0973941	0.0772917
	cg10168494	0.106414	0.104827	0.105074	0.0941747	0.0856834	0.0854089	0.65228	0.807893	0.716123	0.774301	0.78616	0.817886	0.501819	0.591495	0.641909	0.683648	0.819727	0.463746	0.0730604	0.0587375	0.0811812	0.106638	0.0781003	0.0703915	0.512212	0.622444	0.517654	0.679965	0.600629	0.614658	0.418416	0.29731	0.417099	0.392339	0.647673	0.225074	0.117327	0.0800861	0.116041	0.0708497	0.141487	0.248762	0.140805	0.0745252	0.127053	0.0907523	0.183595	0.0827986
ZBTB7A	cg04727071	0.0748838	0.0614719	0.0528212	0.0603728	0.0720006	0.0633685	0.471013	0.595972	0.581301	0.580942	0.613607	0.573558	0.279626	0.425004	0.447485	0.483532	0.506484	0.402023	0.10948	0.0887133	0.0880066	0.12782	0.0811896	0.119662	0.454393	0.554986	0.326179	0.645253	0.498618	0.571794	0.281541	0.344625	0.33723	0.5195	0.43461	0.456595	0.038731	0.0366952	0.0386935	0.0278578	0.165762	0.215811	0.0855612	0.0384029	0.0359578	0.0371083	0.0356676	0.0338191
DENND2D	cg00619207	0.483698	0.487357	0.424907	0.435594	0.372462	0.480778	0.0842981	0.0857287	0.0757806	0.0825875	0.0876881	0.0929743	0.0635494	0.0645297	0.072512	0.0701346	0.0745394	0.0874521	0.123486	0.103285	0.102535	0.155002	0.112494	0.190714	0.720087	0.823505	0.562331	0.808093	0.779346	0.807675	0.0703598	0.10325	0.0831072	0.142374	0.126574	0.117104	0.547653	0.524264	0.487396	0.535209	0.380968	0.444809	0.704219	0.684099	0.695458	0.745774	0.654625	0.737844
CSGALNACT1	cg14854503	0.090781	0.0870724	0.0839928	0.0970975	0.0885121	0.141494	0.596889	0.662732	0.580349	0.604432	0.687025	0.686262	0.284725	0.455078	0.3327	0.484166	0.545042	0.367015	0.48511	0.342276	0.32077	0.407264	0.318518	0.344812	0.856633	0.840167	0.861722	0.894768	0.887386	0.826947	0.163989	0.189427	0.148682	0.285824	0.321876	0.178692	0.114693	0.0877193	0.0980196	0.123399	0.149768	0.211041	0.119819	0.121737	0.100379	0.0947443	0.10721	0.173024
	cg26474124	0.096491	0.0955053	0.0208451	0.0778965	0.0834986	0.086239	0.526602	0.487625	0.459322	0.383244	0.439734	0.423088	0.43528	0.30681	0.332144	0.320514	0.36372	0.331592	0.492919	0.48472	0.499617	0.511247	0.445501	0.420216	0.388873	0.439551	0.136865	0.552873	0.36655	0.504743	0.343912	0.190178	0.216049	0.245161	0.289854	0.159525	0.0722792	0.0695073	0.0557141	0.0710886	0.104907	0.139658	0.0780873	0.0786175	0.0627584	0.0730702	0.0637204	0.0678658
CBFA2T3	cg08317738	0.251581	0.123507	0.291051	0.107995	0.114015	0.124668	0.325316	0.22693	0.373945	0.245306	0.230685	0.233224	0.526147	0.413074	0.472004	0.362307	0.470988	0.425821	0.24964	0.187937	0.306411	0.107177	0.105804	0.118642	0.146266	0.143469	0.133448	0.0979152	0.0840262	0.0771678	0.378668	0.270455	0.419945	0.266488	0.328076	0.180213	0.243011	0.180766	0.254787	0.134961	0.0805861	0.272883	0.331388	0.205599	0.345821	0.203285	0.114585	0.193015
TLR7	cg01498090	0.542337	0.580984	0.60215	0.571622	0.565117	0.584372	0.365231	0.355268	0.276822	0.385708	0.334512	0.346358	0.499651	0.462008	0.503601	0.577682	0.541783	0.492207	0.115632	0.0579451	0.0654304	0.118421	0.102682	0.142604	0.0553058	0.0487383	0.0717696	0.0698288	0.0552809	0.0707899	0.673316	0.485652	0.55811	0.709206	0.577364	0.719517	0.476653	0.500451	0.502702	0.462846	0.603863	0.564607	0.094506	0.171449	0.186027	0.0620439	0.222247	0.0915913
MGRN1	cg01156249	0.0514744	0.0429159	0.0423837	0.0368256	0.028908	0.0496625	0.180357	0.167103	0.229967	0.23432	0.172188	0.245335	0.375958	0.28285	0.253924	0.23754	0.209764	0.428342	0.0341149	0.0167713	0.0196427	0.0599321	0.0209779	0.0574584	0.93019	0.923124	0.904955	0.943328	0.924538	0.937031	0.595781	0.548985	0.512722	0.584626	0.428846	0.614604	0.0236434	0.0518795	0.0525455	0.0397271	0.071998	0.073161	0.125532	0.0465589	0.0644435	0.0736499	0.0929648	0.057961
CYFIP2	cg08224785	0.274887	0.339535	0.328286	0.330276	0.319272	0.265918	0.324995	0.17359	0.195905	0.230234	0.223351	0.234923	0.271887	0.202328	0.162364	0.207536	0.17528	0.288356	0.782025	0.832348	0.794169	0.78115	0.785706	0.778179	0.255195	0.23878	0.266469	0.343923	0.197522	0.278675	0.393765	0.488278	0.515425	0.589879	0.602807	0.593186	0.303879	0.395713	0.329992	0.312736	0.352205	0.314236	0.292174	0.295658	0.302285	0.349447	0.368661	0.322965
FCRL3	cg17134153	0.22379	0.129426	0.280787	0.197928	0.224292	0.245662	0.435894	0.454736	0.444667	0.445385	0.508656	0.495843	0.249804	0.33929	0.370943	0.398661	0.47228	0.315027	0.347919	0.289647	0.352754	0.328117	0.395076	0.360633	0.0445983	0.0452734	0.050535	0.120819	0.0529885	0.0628372	0.118591	0.0768468	0.134714	0.184289	0.201651	0.103977	0.193642	0.122777	0.243168	0.180646	0.274569	0.282099	0.0839585	0.0525817	0.12159	0.0394612	0.118574	0.0801873
KLF6	cg23680451	0.100901	0.108446	0.112261	0.10425	0.0959673	0.0964646	0.269291	0.372124	0.380096	0.398982	0.412604	0.402311	0.154441	0.319529	0.389639	0.403577	0.420375	0.288737	0.144881	0.145038	0.123331	0.225456	0.151281	0.166652	0.50483	0.597962	0.42542	0.726008	0.553021	0.706596	0.0973915	0.132951	0.127629	0.165854	0.206281	0.107875	0.106364	0.134419	0.100242	0.104258	0.153317	0.160889	0.1407	0.129353	0.145435	0.168721	0.127747	0.117575
AIM2	cg10636246	0.2755	0.251813	0.251089	0.27553	0.215148	0.283003	0.221539	0.311842	0.347147	0.398395	0.448486	0.346185	0.224122	0.450298	0.486198	0.534852	0.557096	0.365864	0.257332	0.223944	0.287294	0.296779	0.243268	0.269583	0.360475	0.509043	0.192596	0.624321	0.42626	0.515671	0.198097	0.253609	0.300892	0.498312	0.407106	0.332947	0.356535	0.248168	0.305533	0.35578	0.268113	0.33752	0.429222	0.482297	0.465273	0.333276	0.5025	0.480943
	cg00874051	0.0857199	0.111929	0.0868325	0.0570305	0.0728418	0.0940242	0.624455	0.560895	0.58056	0.498366	0.660188	0.692549	0.742547	0.523553	0.617925	0.521533	0.664825	0.651189	0.109832	0.0572478	0.117985	0.145473	0.119559	0.13472	0.903244	0.933427	0.923371	0.884163	0.921363	0.913599	0.666154	0.393798	0.606805	0.442428	0.541406	0.524115	0.0679457	0.0537727	0.052098	0.0412196	0.105237	0.153073	0.0636233	0.0454074	0.0474315	0.0580022	0.0498058	0.0413688
CXCR1	cg20025658	0.117369	0.103354	0.0418077	0.112556	0.0824711	0.106096	0.137676	0.086075	0.0909029	0.102775	0.0953313	0.100385	0.0640508	0.0797092	0.0795363	0.0907302	0.0830817	0.0839825	0.319821	0.283994	0.284818	0.305347	0.274103	0.320837	0.432544	0.555508	0.341658	0.582191	0.503425	0.609993	0.0776581	0.123696	0.111513	0.144868	0.160141	0.0780745	0.23285	0.17346	0.188779	0.247023	0.118837	0.127432	0.423006	0.353696	0.43866	0.389993	0.40902	0.49755
PKM2	cg24327132	0.197042	0.214016	0.251756	0.197364	0.223265	0.211956	0.192863	0.148438	0.22358	0.227954	0.305109	0.195275	0.110649	0.278037	0.287067	0.333269	0.342366	0.246782	0.469375	0.497374	0.489105	0.460025	0.493266	0.438236	0.0352905	0.0586241	0.0663588	0.0727263	0.0465883	0.0587235	0.187593	0.316736	0.307108	0.454166	0.514275	0.363959	0.218174	0.180947	0.217636	0.19909	0.277151	0.27209	0.0780292	0.0717462	0.110033	0.0691632	0.0992916	0.0381826
BRCA2	cg12836863	0.170578	0.129988	0.146689	0.118098	0.118491	0.121318	0.82002	0.873742	0.884115	0.900122	0.860287	0.895895	0.626648	0.630617	0.652092	0.69344	0.702057	0.546836	0.0858002	0.0812482	0.120244	0.15579	0.107829	0.108866	0.822308	0.803058	0.814209	0.876731	0.762606	0.847861	0.351567	0.254066	0.287286	0.355148	0.404168	0.201945	0.0902659	0.0708841	0.0834857	0.065038	0.180324	0.285414	0.111041	0.0384958	0.0734083	0.0642163	0.0485907	0.0498839
LIME1	cg21201401	0.702992	0.696956	0.759831	0.737648	0.713883	0.821451	0.139308	0.063374	0.0638692	0.0481246	0.0813817	0.0721277	0.0359894	0.0355379	0.0541925	0.0339523	0.0449077	0.054186	0.67636	0.614307	0.700048	0.628583	0.606842	0.80294	0.062187	0.0420189	0.053086	0.0431931	0.051109	0.0523014	0.0408819	0.0619913	0.0704452	0.0660367	0.121319	0.0671221	0.702337	0.68797	0.704392	0.761539	0.65036	0.676172	0.487851	0.481159	0.647583	0.55042	0.473661	0.729395
	cg18051527	0.0856927	0.080868	0.0891651	0.0896092	0.0556591	0.0935793	0.321247	0.340141	0.35784	0.335405	0.344599	0.296178	0.0969572	0.126521	0.152795	0.21015	0.221035	0.120217	0.301026	0.301921	0.35297	0.307503	0.257948	0.287372	0.31898	0.369795	0.296982	0.397894	0.351701	0.332544	0.0736576	0.0686687	0.0814031	0.109139	0.133747	0.07683	0.0885977	0.0853317	0.0641002	0.088642	0.0807816	0.11683	0.0860017	0.0731385	0.0724544	0.0935081	0.0791324	0.0943358
	cg02961101	0.0752703	0.0852134	0.0631948	0.0601877	0.0807399	0.0767734	0.477947	0.660862	0.62598	0.542876	0.659594	0.598364	0.31539	0.512844	0.583193	0.617816	0.665717	0.471898	0.076892	0.0474753	0.0794179	0.0999496	0.0925252	0.0945749	0.625215	0.730603	0.542455	0.745199	0.656349	0.710919	0.336897	0.383162	0.394602	0.559847	0.525496	0.464757	0.068401	0.0672536	0.0380664	0.0517065	0.131742	0.19211	0.0755509	0.043013	0.0618328	0.0463909	0.053908	0.0377624
	cg15384400	0.119677	0.134652	0.0788024	0.0900414	0.0926086	0.12802	0.0865295	0.102115	0.0840321	0.0990576	0.122922	0.10057	0.0856791	0.0834787	0.0840773	0.077733	0.0972104	0.0832119	0.234924	0.224889	0.207562	0.242191	0.194981	0.226997	0.104189	0.06627	0.0829252	0.0924835	0.0922495	0.0704355	0.0925449	0.0741078	0.133359	0.136914	0.133055	0.0841945	0.219972	0.241453	0.180042	0.265346	0.100738	0.120633	0.442601	0.482307	0.439278	0.491602	0.484242	0.568525
PGAM1	cg11940177	0.0780073	0.0738615	0.0778384	0.0303493	0.0937544	0.0573772	0.403316	0.444219	0.409231	0.418321	0.585883	0.464173	0.16681	0.403266	0.449137	0.49726	0.571232	0.35165	0.408019	0.457271	0.388539	0.427538	0.454818	0.381074	0.68142	0.889387	0.691549	0.888943	0.849127	0.92235	0.354033	0.391548	0.373105	0.581704	0.629785	0.551268	0.107224	0.101222	0.0787358	0.0901865	0.140626	0.210754	0.272187	0.191635	0.228993	0.214165	0.284459	0.215458
CDC42BPB	cg04987734	0.474135	0.379289	0.432259	0.301991	0.474906	0.398094	0.445829	0.298651	0.348158	0.370311	0.325465	0.378298	0.527398	0.363376	0.370595	0.370674	0.327652	0.386906	0.351956	0.298382	0.322183	0.278676	0.32501	0.297278	0.11594	0.0586757	0.13462	0.0738638	0.0826616	0.0798722	0.463978	0.404811	0.435452	0.378371	0.376699	0.354443	0.483287	0.390845	0.444093	0.365131	0.441362	0.423685	0.373328	0.316884	0.435954	0.350604	0.35255	0.348392
	cg00107970	0.170507	0.149342	0.148821	0.107963	0.125287	0.111044	0.680171	0.823456	0.807065	0.752181	0.814688	0.832016	0.712106	0.809044	0.809175	0.812242	0.86956	0.854281	0.144468	0.135792	0.140127	0.130938	0.115444	0.149615	0.135853	0.115725	0.1227	0.153239	0.098712	0.137449	0.843351	0.735859	0.815567	0.802134	0.73621	0.825218	0.10952	0.118309	0.123418	0.10954	0.186637	0.259253	0.105205	0.0950139	0.0901628	0.0858884	0.0863782	0.0634721
PITPNB	cg26564117	0.141916	0.0869225	0.15879	0.107985	0.0953556	0.0899609	0.742983	0.800194	0.85099	0.706934	0.792052	0.805229	0.543742	0.5644	0.580356	0.669732	0.668037	0.527017	0.127343	0.0791129	0.108726	0.152033	0.0996728	0.08166	0.652165	0.602369	0.691847	0.63924	0.573147	0.577146	0.257101	0.162527	0.165505	0.237866	0.210139	0.171453	0.102374	0.0699621	0.0978493	0.080423	0.134632	0.180131	0.10213	0.0486241	0.0744977	0.0275071	0.0795346	0
ENTPD1	cg13471990	0.0767318	0.0797236	0.075039	0.0709373	0.0681513	0.0746562	0.570887	0.719447	0.688751	0.670231	0.687893	0.678858	0.509044	0.678277	0.646954	0.684384	0.742978	0.689177	0.068113	0.0434798	0.0708737	0.0800858	0.0523769	0.0647906	0.382003	0.465198	0.231123	0.520627	0.420151	0.515179	0.512139	0.557076	0.521916	0.617862	0.622263	0.656852	0.0563017	0.0540013	0.0535542	0.0322266	0.120094	0.212974	0.0723344	0.0439416	0.0496019	0.0453319	0.0473863	0.0467937
TASP1	cg13693517	0.317319	0.240166	0.283324	0.235745	0.291499	0.261453	0.263496	0.255401	0.238322	0.18969	0.297357	0.222358	0.151923	0.09354	0.101476	0.101453	0.140187	0.152066	0.327305	0.292568	0.291086	0.345959	0.329668	0.261872	0.471918	0.519366	0.496015	0.468651	0.495847	0.457658	0.11225	0.0819332	0.125976	0.123272	0.179071	0.0925215	0.301372	0.281187	0.32141	0.276061	0.326984	0.282882	0.41725	0.294669	0.338568	0.337494	0.40039	0.349117
CD48	cg13311440	0.187341	0.20592	0.236643	0.152845	0.168677	0.160192	0.130119	0.0933877	0.105046	0.101948	0.0937105	0.0945544	0.0737805	0.0831573	0.0718507	0.0752733	0.0847759	0.0743971	0.247445	0.301657	0.302807	0.25902	0.284234	0.269625	0.171958	0.252442	0.0793431	0.245216	0.168078	0.239734	0.0836481	0.125019	0.132902	0.158745	0.152631	0.120185	0.234119	0.205864	0.23577	0.170891	0.157728	0.155016	0.187586	0.188143	0.25683	0.181873	0.175099	0.171731
TRIM35	cg05755408	0.105377	0.0928671	0.0915771	0.062579	0.0837026	0.0757708	0.760653	0.850632	0.831811	0.818718	0.861655	0.84018	0.469908	0.693048	0.720706	0.694508	0.801377	0.625634	0.312081	0.22444	0.318304	0.264099	0.186484	0.27814	0.865727	0.884714	0.796014	0.892998	0.919804	0.905569	0.318489	0.333936	0.316236	0.335869	0.417106	0.263364	0.0565006	0.0350762	0.0435564	0.0343521	0.137747	0.238693	0.0569052	0.0466018	0.0581527	0.0368144	0.0437433	0.0265291
PRKRIP1	cg22152931	0.14728	0.13875	0.126338	0.0866175	0.102614	0.0838221	0.768428	0.857059	0.850481	0.861214	0.845097	0.905959	0.910144	0.893758	0.906895	0.923746	0.88475	0.855879	0.082102	0.0524975	0.0893016	0.0728997	0.0535085	0.0782238	0.0730935	0.0659524	0.103385	0.127301	0.074361	0.1789	0.860305	0.83021	0.778859	0.815264	0.751656	0.747428	0.0717909	0.0572421	0.0325893	0.039441	0.15387	0.22745	0.0692341	0.0423356	0.0352607	0.0264726	0.0241179	0.0557609
	cg00587301	0.10578	0.0763049	0.0974047	0.0757603	0.0811574	0.126038	0.0439737	0.0445829	0.0364917	0.0471845	0.0459725	0.05882	0.0999064	0.0918718	0.0752243	0.0668528	0.0633118	0.0857096	0.112796	0.0947067	0.0959889	0.0993762	0.115579	0.127775	0.0615897	0.0457653	0.0463853	0.0548517	0.0634668	0.0375177	0.136659	0.115882	0.0995669	0.0816397	0.0663292	0.0804935	0.0849397	0.0619344	0.0842639	0.0820115	0.0878602	0.107547	0.0523391	0.0440899	0.0631511	0.0568675	0.0618473	0.0290111
RUNX3	cg27058497	0.642558	0.65194	0.662852	0.671433	0.656303	0.63864	0.131059	0.0827731	0.0838116	0.0970157	0.0757237	0.0866432	0.0615269	0.0453347	0.0458311	0.0613206	0.0460958	0.0616675	0.251949	0.22474	0.251818	0.295125	0.314545	0.302889	0.120332	0.146723	0.0713513	0.231326	0.105621	0.159387	0.0657719	0.0542076	0.0700168	0.0670046	0.0810252	0.0862216	0.717835	0.725024	0.697044	0.676117	0.654589	0.5474	0.68235	0.736741	0.744571	0.700994	0.662988	0.665388
IFRD1	cg25191332	0.086695	0.0609348	0.101629	0.0869746	0.0747315	0.100502	0.178352	0.0731582	0.119972	0.154364	0.0591582	0.153725	0.307901	0.221404	0.197712	0.169201	0.0975913	0.198381	0.124472	0.0654906	0.0693449	0.0489662	0.049064	0.0613762	0.115361	0.0791552	0.146601	0.0795449	0.0880761	0.0595417	0.291905	0.176588	0.241093	0.169838	0.146327	0.117112	0.0617196	0.070484	0.0632897	0.0274508	0.0925823	0.0579328	0.0722132	0.0579163	0.0439075	0.0149264	0.0999901	0.0301942
SP140	cg03887528	0.383666	0.368722	0.329485	0.314002	0.330758	0.402465	0.279697	0.269446	0.227313	0.289314	0.297108	0.284435	0.134784	0.321773	0.344946	0.37844	0.373236	0.273225	0.572568	0.565684	0.549605	0.555206	0.512994	0.566001	0.129447	0.210187	0.0987534	0.28465	0.106922	0.212039	0.13139	0.194064	0.192352	0.253654	0.277735	0.227646	0.436719	0.388232	0.371391	0.404369	0.338133	0.411936	0.502853	0.487029	0.505731	0.501663	0.533589	0.555914
TRIM27	cg18578954	0.0725083	0.0507533	0.0377528	0.0427636	0.0461016	0.0533276	0.432863	0.530351	0.553915	0.534027	0.580313	0.581266	0.536042	0.505061	0.625046	0.591599	0.574191	0.530535	0.114065	0.106114	0.125749	0.189063	0.174271	0.100406	0.429814	0.574623	0.253809	0.712364	0.447946	0.611863	0.568142	0.614924	0.58891	0.702368	0.61634	0.70213	0.0512608	0.0653302	0.0356941	0.0265576	0.100738	0.143061	0.0766912	0.0377711	0.0245659	0.0831259	0.0491824	0.0422644
CD300LB	cg07834069	0.14322	0.13487	0.114552	0.0821955	0.100609	0.123638	0.769342	0.86185	0.861147	0.879542	0.861566	0.881767	0.847389	0.857197	0.887669	0.868583	0.907298	0.862866	0.092938	0.0522163	0.0863421	0.0839812	0.06462	0.0873694	0.256856	0.29204	0.16472	0.341081	0.237016	0.330937	0.796432	0.601232	0.723423	0.778229	0.704093	0.771629	0.0782087	0.0667562	0.0550296	0.0468738	0.157426	0.287496	0.0709337	0.0414955	0.0441969	0.0399207	0.0503687	0.0469296
SEPX1	cg00905101	0.102067	0.110843	0.104309	0.0698223	0.0714045	0.10349	0.565766	0.678126	0.656839	0.651516	0.671743	0.696004	0.51951	0.623906	0.624548	0.669556	0.718732	0.569852	0.163966	0.14911	0.183365	0.213125	0.142842	0.193345	0.735918	0.777723	0.659033	0.79457	0.760955	0.703019	0.532878	0.52328	0.591547	0.703075	0.660783	0.606589	0.0856007	0.0664537	0.062055	0.0640145	0.166866	0.23835	0.106523	0.0777905	0.0882875	0.0875366	0.0882936	0.086346
DENND2D	cg19268695	0.568	0.576459	0.56042	0.576706	0.477302	0.613696	0.052938	0.0725171	0.0634309	0.0721701	0.0793037	0.0877958	0.0381997	0.047444	0.0575945	0.0673565	0.0551468	0.0607216	0.129726	0.114089	0.100761	0.160211	0.136489	0.208917	0.720635	0.827559	0.57282	0.810866	0.786291	0.826088	0.0658873	0.0792388	0.0766327	0.133947	0.120676	0.106545	0.602737	0.641439	0.579332	0.62333	0.491693	0.536743	0.690159	0.692937	0.725407	0.736214	0.658805	0.740141
IFT140	cg09502619	0.139604	0.117894	0.110892	0.0982808	0.0828321	0.0971939	0.296574	0.205726	0.322272	0.327309	0.288537	0.29217	0.456457	0.336654	0.347501	0.340288	0.212097	0.386324	0.539329	0.556455	0.533712	0.53627	0.486847	0.530568	0.579897	0.659465	0.453344	0.731288	0.591358	0.646052	0.626437	0.576768	0.610687	0.634496	0.535473	0.667293	0.153532	0.157462	0.108647	0.154161	0.144075	0.193722	0.207527	0.201264	0.26949	0.229034	0.206201	0.268526
	cg25541528	0.19617	0.168053	0.148396	0.0529837	0.0585616	0.185471	0.625058	0.632652	0.676249	0.560737	0.524928	0.682897	0.757074	0.68358	0.730453	0.617796	0.631874	0.754826	0.102355	0.0507637	0.0998398	0.0718393	0.0539558	0.0923101	0.0949454	0.0828484	0.137842	0.0583037	0.0572542	0.0629582	0.733965	0.709866	0.705294	0.575162	0.585525	0.678049	0.0847543	0.0757493	0.0406543	0.0379978	0.105338	0.299047	0.075743	0.038162	0.0513224	0.0322595	0.0361451	0.0440812
C20orf197	cg09076077	0.114947	0.115091	0.100918	0.0731228	0.103086	0.103048	0.50034	0.599978	0.50548	0.561382	0.57446	0.577739	0.433646	0.481192	0.473383	0.523038	0.560299	0.458262	0.0952112	0.0715617	0.100119	0.137089	0.0870719	0.10296	0.76191	0.81477	0.725275	0.835841	0.830219	0.806289	0.235192	0.186299	0.212109	0.256959	0.297181	0.152288	0.0839276	0.0607587	0.0759535	0.0448873	0.160008	0.199919	0.063678	0.0410965	0.0414455	0.0429689	0.0446952	0.0464582
RCAN3	cg18128887	0.542709	0.571835	0.703529	0.585687	0.599504	0.616055	0.109903	0.0400441	0.0665791	0.0383591	0.0663499	0.0568912	0.0274811	0.0205332	0.0231719	0.0272071	0.0303584	0.0225625	0.329684	0.273772	0.405404	0.375447	0.302462	0.344354	0.0342946	0.0433366	0.0340194	0.0423729	0.0258875	0.0797824	0.0376032	0.0458336	0.0599125	0.0458191	0.0840358	0.106625	0.620832	0.567329	0.670472	0.62144	0.568674	0.559871	0.526426	0.605729	0.715793	0.631326	0.573009	0.619227
JAZF1	cg14491535	0.418067	0.365516	0.463169	0.336017	0.458525	0.339847	0.269365	0.340602	0.36749	0.447167	0.514102	0.405378	0.320215	0.621608	0.589586	0.64487	0.657075	0.514154	0.0752251	0.0383818	0.0658576	0.0615713	0.0754666	0.0833317	0.0765569	0.112515	0.0870371	0.145186	0.0775152	0.108986	0.305575	0.417148	0.390752	0.585462	0.514766	0.406507	0.409013	0.31401	0.392147	0.289107	0.474581	0.344324	0.10353	0.0802043	0.109924	0.0424601	0.0749869	0.0417066
VOPP1	cg23654401	0.0692609	0.089789	0.0791996	0.0962409	0.101129	0.0530968	0.432008	0.702581	0.601828	0.642353	0.741343	0.674412	0.25378	0.520441	0.572194	0.622373	0.720719	0.464062	0.054151	0.0572414	0.0728623	0.0809605	0.0540813	0.0512515	0.539053	0.725092	0.432251	0.749433	0.664264	0.718408	0.25785	0.365368	0.378231	0.660161	0.626513	0.471101	0.0463109	0.0328235	0.061055	0.0745851	0.135922	0.184154	0.067836	0.0609683	0.0515962	0.0227645	0.0492327	0.0466623
HCCA2	cg11420667	0.228368	0.267	0.237817	0.267502	0.237527	0.354516	0.176816	0.141801	0.177303	0.187747	0.120319	0.142961	0.104151	0.0971221	0.114322	0.175609	0.0969542	0.10875	0.249863	0.261887	0.239231	0.251063	0.274244	0.262014	0.341336	0.529532	0.224305	0.519435	0.414748	0.427346	0.124337	0.0987351	0.157445	0.121791	0.144041	0.0820146	0.401471	0.368495	0.304571	0.386716	0.249451	0.257362	0.567581	0.539241	0.566356	0.613868	0.586376	0.634848
	cg27543214	0.0462074	0.0606855	0.00966459	0.0160855	0.0970122	0.0601572	0.0868603	0.00670476	0.0899256	0.0585125	0	0.0738775	0.095465	0.0784838	0.159638	0	0.053858	0.0580606	0	0.0438576	0.0240711	0.044057	0.0584376	0.0452639	0.455912	0.216933	0.0943615	0.283018	0.290137	0.260855	0.0847894	0.0103602	0.0218986	0.10391	0.0167716	0.103703	0.0267291	0.0595397	0.0101889	0	0.0753638	0	0	0.0768872	0.00365794	0.0253589	0	0.029955
MARK2	cg03202732	0.212594	0.143325	0.115778	0.104862	0.111599	0.140563	0.536572	0.45087	0.523109	0.58601	0.493095	0.460008	0.676758	0.592391	0.554654	0.638996	0.596466	0.631964	0.209701	0.170592	0.178393	0.152775	0.181971	0.173274	0.473188	0.478437	0.486196	0.488255	0.473266	0.431197	0.584425	0.571893	0.547795	0.591182	0.601919	0.626812	0.137287	0.0977027	0.109265	0.0829831	0.162386	0.216106	0.0534171	0.0435578	0.042355	0.0296298	0.0709714	0.0264202
DDX6	cg16744438	0.182016	0.158529	0.146872	0.153612	0.171245	0.135185	0.203547	0.106227	0.120625	0.155403	0.144327	0.168717	0.180224	0.0971444	0.0639499	0.0905699	0.106678	0.0800151	0.381032	0.371571	0.347504	0.36792	0.339922	0.327717	0.352465	0.457428	0.183528	0.486779	0.331099	0.487803	0.182739	0.188578	0.20026	0.267532	0.231817	0.171265	0.176644	0.150699	0.132311	0.131436	0.182157	0.158021	0.0885148	0.0965511	0.0768325	0.0581508	0.0929384	0.0637722
	cg15599437	0.061174	0.0704427	0.079633	0.0782787	0.0377494	0.052624	0.0943953	0.0923542	0.072428	0.0633288	0.0728327	0.0653674	0.0320635	0.0881873	0.0607717	0.122851	0.162192	0.0497106	0.193327	0.238492	0.186719	0.233453	0.147779	0.204554	0.160027	0.134508	0.200722	0.139751	0.124646	0.109282	0.0469875	0.0443099	0.0511909	0.0574937	0.0679021	0.0557124	0.0667685	0.104503	0.0992004	0.0972108	0.0628215	0.0605774	0.183727	0.10762	0.154237	0.212775	0.149603	0.195365
	cg18237047	0.125809	0.128887	0.110012	0.0140205	0.0209154	0.0999438	0.69795	0.906465	0.910595	0.110521	0.821185	0.907199	0.944247	0.953516	0.960816	0.267073	0.895423	0.964062	0.0378484	0.0274984	0.0528684	0.011585	0.0521231	0.0439169	0.492357	0.631326	0.526427	0.12774	0.605602	0.621897	0.89945	0.786699	0.891609	0.144013	0.737411	0.912134	0.141964	0.0393897	0.0662904	0.0747863	0.160663	0.322504	0.185141	0.111586	0.342348	0.0501013	0.249241	0.231751
ITGB2	cg08422803	0.48243	0.453299	0.473894	0.448774	0.464872	0.452131	0.221227	0.100759	0.1639	0.118979	0.112977	0.136009	0.114847	0.205082	0.264573	0.155813	0.20996	0.213069	0.465836	0.478865	0.471117	0.455108	0.474638	0.466029	0.423421	0.573415	0.297086	0.633898	0.458208	0.580653	0.105155	0.176912	0.167461	0.230003	0.237305	0.170545	0.512847	0.492045	0.480967	0.485576	0.450441	0.452451	0.488265	0.493598	0.5023	0.533932	0.503015	0.474856
NUP210	cg04992150	0.104046	0.0985163	0.0941193	0.0884636	0.0906293	0.108395	0.391964	0.399131	0.415849	0.416828	0.467834	0.425691	0.338357	0.361626	0.364058	0.390403	0.407336	0.395777	0.398101	0.394533	0.36438	0.41583	0.327603	0.388604	0.40018	0.50428	0.310093	0.557989	0.452641	0.476316	0.376429	0.444554	0.439369	0.503838	0.491084	0.468167	0.0856361	0.076028	0.0743368	0.05531	0.169053	0.214339	0.0902364	0.0668555	0.0590946	0.0648274	0.069668	0.0655382
ATXN1	cg24067911	0.205854	0.194069	0.229255	0.177154	0.205441	0.201841	0.448255	0.634815	0.583143	0.599953	0.805942	0.625477	0.305943	0.512744	0.564727	0.586041	0.679132	0.454769	0.177334	0.132157	0.204966	0.241772	0.181432	0.197181	0.848677	0.86721	0.843238	0.895245	0.861287	0.87879	0.336321	0.405233	0.421451	0.666575	0.636223	0.525197	0.155035	0.151518	0.211141	0.13294	0.247761	0.314202	0.113508	0.0764738	0.0985315	0.0879166	0.11422	0.0638252
	cg18011672	0.752706	0.783107	0.896157	0.747239	0.804378	0.711918	0.207145	0.0922904	0.103554	0.0840406	0.171463	0.115773	0.0375256	0.0520929	0.0417602	0.0523874	0.0486821	0.041971	0.716238	0.775525	0.763576	0.67938	0.783741	0.66563	0.153297	0.294019	0.103337	0.295429	0.196299	0.264524	0.0597436	0.116613	0.099334	0.10986	0.194469	0.108285	0.629409	0.685748	0.724414	0.627125	0.762226	0.64183	0.182281	0.250032	0.273951	0.0758795	0.326696	0.112654
	cg11120154	0.160989	0.0696704	0.0881846	0.192798	0.203409	0.126392	0.228281	0.27007	0.326875	0.375768	0.274832	0.21857	0.13094	0.282031	0.217282	0.269561	0.282972	0.139032	0.330738	0.338512	0.408333	0.488446	0.330351	0.34528	0.474087	0.643638	0.282837	0.724494	0.472119	0.586043	0.134825	0.237895	0.266164	0.364175	0.356073	0.319105	0.178376	0.123414	0.108012	0.116097	0.0702515	0.137534	0.148707	0.0976564	0.0859646	0.0509994	0.0817325	0.0742677
ANKRD11	cg06159562	0.688038	0.578622	0.621012	0.506766	0.538482	0.636402	0.416176	0.301702	0.273663	0.157231	0.265157	0.320916	0.088618	0.0019612	0.0536378	0.0685408	0.0936538	0.060855	0.732264	0.719797	0.721863	0.548351	0.65039	0.671989	0.460182	0.319078	0.489684	0.235463	0.311232	0.337459	0.0492608	0.106046	0.177027	0.121137	0.232667	0.155052	0.628955	0.538333	0.574741	0.476022	0.583806	0.595287	0.448848	0.39333	0.474184	0.284416	0.325655	0.405338
ST6GAL1	cg17448192	0.754698	0.743209	0.678288	0.75805	0.748626	0.635309	0.366305	0.504959	0.415982	0.556363	0.580371	0.525918	0.190255	0.43139	0.519425	0.620423	0.649464	0.407935	0.199681	0.103197	0.172438	0.17309	0.159747	0.226169	0.0510055	0.0609495	0.0855085	0.0662563	0.046018	0.0955276	0.118155	0.144459	0.225441	0.398908	0.337409	0.279762	0.68452	0.6549	0.652454	0.680693	0.760432	0.624625	0.331875	0.312398	0.427289	0.393916	0.487028	0.32366
STC1	cg16688533	0.402516	0.447162	0.790113	0.0241556	0.45994	0.456043	0.288344	0.343642	0.584701	0.025101	0.386702	0.352771	0.128808	0.275223	0.495523	0.0325618	0.349059	0.249837	0.411812	0.443961	0.821766	0.0184129	0.477131	0.429698	0.258916	0.358648	0.372067	0.0460749	0.358164	0.355113	0.188876	0.240373	0.384996	0.0319675	0.399992	0.327071	0.563089	0.365357	0.680975	0.184415	0.512338	0.442374	0.440689	0.469039	0.805835	0.0275437	0.486579	0.48911
	cg02343628	0.1102	0.214194	0.134168	0.084701	0.0774101	0.0869811	0.491757	0.617722	0.499157	0.296455	0.680387	0.684499	0.51364	0.575763	0.478911	0.339193	0.647061	0.650213	0.185947	0.20732	0.197321	0.315444	0.0924372	0.163359	0.790985	0.765993	0.777058	0.821273	0.787955	0.668711	0.542937	0.609194	0.562712	0.531022	0.558229	0.669559	0.29695	0.209103	0.116062	0.066861	0.183034	0.220445	0.165995	0.334382	0.457674	0.261918	0.147457	0.116561
EDEM1	cg16505233	0.0915042	0.0484947	0.0752321	0.0687119	0.0812636	0.0634756	0.030016	0.067131	0.0498516	0.0456729	0.0313912	0.0573443	0.0705255	0.0280294	0.0613186	0.046133	0.0535982	0.022577	0.0503355	0.0481165	0.0352411	0.0485962	0.0564575	0.0503541	0.0386344	0.067445	0.0509798	0.0525453	0.0531048	0.0662388	0.0543662	0.060564	0.0386083	0.0821754	0.0617754	0.0555514	0.0761551	0.0570645	0.102917	0.0947678	0.0789689	0.0553376	0.0981161	0.0693308	0.0814501	0.0719779	0.0840476	0.0990637
IL12RB1	cg26642774	0.0579728	0.0667831	0.83299	0.0585886	0.487597	0.0609598	0.0803948	0.0688781	0.789379	0.0651736	0.507512	0.0500492	0.066598	0.069247	0.746947	0.0694977	0.476642	0.07861	0.0585854	0.0733575	0.812528	0.0692028	0.478176	0.07155	0.0648811	0.0639607	0.413747	0.0791563	0.375061	0.0528575	0.0807638	0.093791	0.753136	0.0751849	0.470672	0.0643652	0.382345	0.0845436	0.714965	0.0801689	0.43778	0.340206	0.12019	0.0737161	0.796229	0.0758471	0.50227	0.0743309
HDAC4	cg08444004	0.270977	0.219672	0.180204	0.678117	0.464311	0.202483	0.384964	0.375433	0.348367	0.454196	0.462477	0.430034	0.405775	0.29988	0.306293	0.392856	0.371264	0.404404	0.327725	0.359512	0.3338	0.75914	0.526884	0.310562	0.797844	0.822845	0.766956	0.872496	0.821998	0.807249	0.259389	0.126556	0.175331	0.255415	0.281977	0.169349	0.208756	0.346712	0.268445	0.532477	0.448909	0.303628	0.0933517	0.065017	0.11321	0.545022	0.387748	0.0482555
RUNX3	cg09993145	0.813875	0.804269	0.820553	0.874699	0.878665	0.841094	0.058803	0.0140333	0.0307558	0.0387562	0.0410067	0.0439815	0.000398486	0	0.0119984	0.0112417	0.0143363	0.0140097	0.097464	0.0447657	0.0200445	0.0753623	0.0888383	0.177325	0.096469	0.125139	0.0144344	0.238027	0.0861834	0.163161	0.0100759	0.0455847	0.0148078	0.018204	0.0213657	0.0405698	0.887171	0.865127	0.890365	0.908039	0.790057	0.694375	0.870629	0.908003	0.898449	0.89863	0.922665	0.89366
NCOA2	cg21651000	0.0191924	0.0148133	0.0297255	0.0312394	0.0353991	0.0214934	0.14194	0.0939864	0.0982584	0.0884873	0.0569026	0.0921311	0.0346498	0.0109335	0.0272833	0.040602	0.0456693	0.0319546	0.0440264	0.0634933	0.0523827	0.0521612	0.0416601	0.0366212	0.244111	0.387941	0.147489	0.388857	0.233266	0.260035	0.0312206	0.0243458	0.0536944	0.0535205	0.0651544	0.0278934	0.00958727	0.0259254	0.0269076	0.043018	0.0287735	0.0444063	0.0252018	0.0133165	0.0224867	0.00821018	0.0101866	0.0139663
TM7SF3	cg24957609	0.539592	0.505563	0.565177	0.523623	0.537259	0.446691	0.323723	0.153046	0.189434	0.220591	0.230026	0.166614	0.0747965	0.0912644	0.0866639	0.122194	0.115033	0.0947206	0.774858	0.823325	0.8127	0.797157	0.805532	0.826237	0.124536	0.175858	0.146626	0.198113	0.139188	0.162574	0.0917066	0.18993	0.200302	0.175542	0.240706	0.143219	0.555953	0.484218	0.535798	0.512934	0.508317	0.476945	0.428731	0.430711	0.504378	0.531203	0.472091	0.471234
C1orf38	cg23691781	0.101918	0.245796	0.0926876	0.209152	0.0928328	0.348039	0.583345	0.777094	0.662175	0.749499	0.711582	0.864735	0.301464	0.483488	0.443383	0.518255	0.470087	0.632161	0.166181	0.430308	0.22425	0.399191	0.180339	0.607009	0.638222	0.734585	0.536517	0.799973	0.682101	0.831614	0.0983867	0.320855	0.152271	0.348046	0.253642	0.497824	0.0691665	0.253662	0.0541898	0.283975	0.173337	0.318791	0.0997055	0.321345	0.0691733	0.313865	0.0773036	0.483583
SLC24A4	cg05200313	0.0950515	0.104759	0.0792542	0.0678235	0.085555	0.0892563	0.605427	0.776611	0.72391	0.704094	0.825571	0.77026	0.534327	0.712015	0.725027	0.753112	0.767457	0.636507	0.164624	0.187819	0.268508	0.255275	0.193436	0.222886	0.696933	0.797128	0.616217	0.838912	0.716396	0.816199	0.490621	0.597496	0.653391	0.709464	0.695735	0.612313	0.0591831	0.0653174	0.0760254	0.0706819	0.153384	0.236957	0.0980403	0.0808254	0.0802545	0.081452	0.061422	0.0810957
HDAC4	cg05903736	0.0641584	0.0593178	0.022246	0.0679829	0.0557018	0.0554966	0.114569	0.130911	0.19406	0.214826	0.294063	0.184797	0.144053	0.235904	0.324815	0.32093	0.364777	0.261415	0.0663353	0.0774219	0.0917392	0.126227	0.0957954	0.0967461	0.501489	0.621411	0.44079	0.663274	0.570532	0.615941	0.202488	0.277112	0.260523	0.436475	0.349685	0.273734	0.0589384	0.0637229	0.0561382	0.0704046	0.162521	0.167901	0.0867818	0.0536372	0.0656251	0.0570955	0.0581281	0.0601925
	cg24834394	0.0917152	0.0995103	0.0635759	0.0823219	0.0636531	0.0806575	0.416055	0.355547	0.306261	0.297048	0.393245	0.398184	0.574914	0.488158	0.550353	0.522504	0.533162	0.560918	0.411642	0.40538	0.430708	0.502378	0.367025	0.438195	0.838424	0.868081	0.805003	0.907439	0.864739	0.898966	0.629608	0.582879	0.584776	0.485251	0.445469	0.561936	0.1626	0.195484	0.0960491	0.132295	0.092245	0.19614	0.350644	0.140381	0.325361	0.412113	0.234261	0.307032
LIME1	cg20513976	0.717476	0.703251	0.778306	0.822612	0.779728	0.829213	0.195677	0.0758362	0.0636798	0.0600939	0.0845287	0.0720393	0.026819	0.0158664	0.0155782	0.0144162	0.0241081	0.0125078	0.71549	0.626874	0.727764	0.660691	0.650196	0.79294	0.031438	0.0307599	0.0547297	0.0394179	0.046192	0.0793121	0.0311549	0.0577583	0.111841	0.0689368	0.141865	0.108159	0.734629	0.683276	0.742807	0.834128	0.648399	0.635067	0.537337	0.553492	0.683485	0.585873	0.536723	0.739914
	cg13149245	0.213185	0.128577	0.145304	0.130425	0.209996	0.125338	0.805691	0.871716	0.852309	0.872594	0.826748	0.89174	0.709631	0.791427	0.811597	0.844882	0.890551	0.770069	0.335056	0.286724	0.279245	0.331279	0.254751	0.230983	0.216057	0.172401	0.297573	0.243102	0.27312	0.234469	0.481794	0.474245	0.546326	0.536033	0.518668	0.427016	0.0846948	0.106192	0.103525	0.0675762	0.230158	0.293561	0.112684	0.0848163	0.0696438	0.0478475	0.0709645	0.0799935
	cg17635080	0.479685	0.480485	0.535838	0.45845	0.509265	0.513941	0.356524	0.284391	0.322824	0.334938	0.275088	0.342667	0.161231	0.100342	0.131083	0.148485	0.134271	0.125195	0.552003	0.584953	0.596	0.533377	0.57893	0.556639	0.0699572	0.0720113	0.108887	0.0900616	0.0826948	0.0861308	0.11965	0.166027	0.183074	0.175561	0.235281	0.172593	0.45658	0.423305	0.479501	0.420044	0.458854	0.479863	0.176311	0.210844	0.26558	0.154332	0.233375	0.155405
MNAT1	cg13695076	0.192126	0.157777	0.150685	0.145852	0.17345	0.144865	0.635124	0.721057	0.682828	0.629145	0.729931	0.700731	0.388378	0.339302	0.375985	0.368263	0.402505	0.34084	0.103983	0.105576	0.128263	0.153477	0.120653	0.12024	0.344593	0.374421	0.306509	0.312791	0.368301	0.312892	0.261271	0.157152	0.225581	0.157565	0.231516	0.111578	0.153492	0.145967	0.134894	0.140675	0.181896	0.225403	0.150889	0.12886	0.112114	0.151216	0.132784	0.100137
FTO	cg01986630	0.16229	0.208842	0.184184	0.149814	0.149161	0.195744	0.248384	0.250456	0.207227	0.190651	0.228443	0.232837	0.0691243	0.124644	0.10894	0.13426	0.150197	0.0973442	0.421002	0.480073	0.473529	0.463706	0.394895	0.472121	0.403577	0.412996	0.435374	0.315139	0.32321	0.336807	0.0748645	0.0857049	0.150053	0.124042	0.183303	0.0965007	0.176878	0.156978	0.172808	0.146908	0.165803	0.224548	0.0632271	0.0736789	0.0705009	0.0405616	0.0476435	0.0641016
HNRPLL	cg18107006	0.0857182	0.0786164	0.019291	0.0501954	0.0600769	0.0499508	0.636038	0.818464	0.745939	0.782784	0.762843	0.817849	0.594791	0.738286	0.804648	0.808326	0.795353	0.633754	0.0326153	0.0476224	0.056026	0.0748562	0.0511329	0.0803112	0.808084	0.90213	0.870874	0.86894	0.881386	0.859593	0.426928	0.494952	0.538573	0.63361	0.535455	0.485488	0.0533073	0.0231487	0.0377154	0.0267121	0.104415	0.194358	0.0485802	0.0454742	0.0289104	0.0181461	0.0390366	0.0269577
	cg09298313	0.301485	0.247362	0.389771	0.234855	0.142254	0.201384	0.511458	0.517259	0.484928	0.448374	0.523608	0.512015	0.286665	0.288155	0.3733	0.397121	0.429446	0.362015	0.39929	0.392985	0.467997	0.40912	0.330501	0.420823	0.452906	0.531475	0.432616	0.585476	0.480007	0.557067	0.399124	0.345228	0.404636	0.45908	0.474307	0.449571	0.389643	0.299466	0.400713	0.285114	0.223369	0.31704	0.37579	0.346428	0.50578	0.380687	0.288081	0.383538
C1QTNF7	cg18075755	0.0343177	0.0247841	0.0489553	0.0607954	0.0203468	0.612343	0.0756563	0.0368012	0.0379461	0.0380043	0.0349682	0.535263	0.0444694	0.0487705	0.0425564	0.0553047	0.0397145	0.539882	0.0375344	0.0279805	0.0545647	0.0450379	0.0575287	0.5489	0.0518414	0.034444	0.00753513	0.024699	0.0351609	0.55163	0.0423747	0.0392461	0.0496753	0.0473022	0.0345716	0.507986	0.058528	0.048616	0.0525598	0.225892	0.161286	0.335512	0.0424395	0.0389987	0.0365908	0.0411081	0.0398414	0.587317
STK38L	cg07240557	0.0796144	0.0825804	0.0706577	0.0628698	0.0749762	0.0774242	0.336978	0.322103	0.364422	0.412799	0.323227	0.430842	0.211189	0.16834	0.240256	0.251588	0.250278	0.241639	0.0917412	0.0965606	0.101653	0.135245	0.102351	0.140409	0.434282	0.537921	0.427902	0.628416	0.490611	0.630925	0.11751	0.140315	0.126623	0.219862	0.187853	0.147815	0.0582073	0.0841605	0.0840079	0.0920321	0.105725	0.132697	0.0746816	0.0582199	0.0919162	0.104273	0.0782474	0.0743883
INPP4A	cg11555067	0.271037	0.256914	0.20617	0.25792	0.212388	0.27729	0.302369	0.2065	0.156882	0.256927	0.243162	0.211105	0.0976274	0.0584696	0.0760427	0.102285	0.0816427	0.0718958	0.490946	0.500594	0.517029	0.566508	0.542122	0.516209	0.530886	0.59816	0.444411	0.69712	0.53404	0.613999	0.0655246	0.108444	0.113461	0.160257	0.200014	0.0861644	0.266215	0.243782	0.252519	0.241339	0.251658	0.27693	0.183999	0.122858	0.184945	0.15552	0.179568	0.129551
IRAK2	cg10317164	0.16105	0.117403	0.115693	0.104447	0.120538	0.132856	0.602084	0.743491	0.635899	0.63498	0.779966	0.75878	0.617662	0.648536	0.760404	0.705939	0.731521	0.649128	0.0813208	0.0905808	0.103782	0.108489	0.111129	0.0978128	0.482668	0.626368	0.393104	0.687347	0.548812	0.644449	0.513669	0.611373	0.589912	0.628262	0.545053	0.576046	0.145314	0.146786	0.111127	0.133658	0.168885	0.250352	0.258745	0.171958	0.226518	0.233685	0.226998	0.254492
GTF2I	cg21983531	0.308767	0.245522	0.220272	0.206869	0.236017	0.275951	0.627692	0.594105	0.536399	0.523478	0.638	0.649558	0.480217	0.516088	0.52411	0.523363	0.59024	0.586037	0.294644	0.291301	0.243421	0.26859	0.249937	0.297346	0.309454	0.442405	0.123896	0.516516	0.353411	0.525259	0.458603	0.464673	0.360063	0.543128	0.492805	0.576306	0.277989	0.249352	0.244243	0.270453	0.28609	0.309702	0.405253	0.319743	0.326273	0.29837	0.370506	0.388747
TRPM2	cg06342416	0.0290828	0.0369948	0.0312597	0.0385053	0.0221268	0.0330701	0.14727	0.142898	0.0989828	0.128485	0.128581	0.156376	0.126689	0.087084	0.113818	0.116589	0.121384	0.125503	0.030526	0.022449	0.0292551	0.0281197	0.0177484	0.0303551	0.0821302	0.0559936	0.0883014	0.0448753	0.063329	0.0332639	0.100041	0.0692026	0.0812561	0.0691238	0.0580353	0.0309478	0.0254299	0.0342538	0.023411	0.0371257	0.0257715	0.0436908	0.0327711	0.0302888	0.0360229	0.0394448	0.0353224	0.0307347
	cg08182454	0.0696129	0.0927695	0.0632862	0.0926034	0.0978481	0.103248	0.481004	0.488465	0.461467	0.508739	0.552289	0.493553	0.225855	0.342622	0.340513	0.46897	0.507234	0.432693	0.608064	0.689934	0.680174	0.725702	0.672626	0.672473	0.65243	0.806478	0.639306	0.833326	0.744181	0.812207	0.267815	0.334775	0.350573	0.431136	0.493273	0.319746	0.0415146	0.0527971	0.0645626	0.065418	0.134487	0.162843	0.0853107	0.0483581	0.0635538	0.0591594	0.0448005	0.0661851
UBTD1	cg15108641	0.189619	0.142449	0.182465	0.163959	0.144289	0.233881	0.601247	0.692232	0.710063	0.698093	0.759359	0.736102	0.339259	0.559038	0.592989	0.642407	0.726428	0.538526	0.438322	0.3761	0.406761	0.416739	0.414938	0.449362	0.60948	0.719975	0.567784	0.763959	0.730384	0.719131	0.352266	0.413626	0.477535	0.666382	0.671909	0.535259	0.164612	0.14409	0.142962	0.141006	0.220284	0.280311	0.134205	0.0802309	0.102292	0.0970358	0.0874102	0.0870331
NFE2L2	cg27507284	0.0900961	0.0764204	0.02208	0.0730655	0.0965257	0.0688106	0.473801	0.482292	0.439579	0.447192	0.445005	0.48948	0.257281	0.262601	0.313995	0.343552	0.414311	0.294866	0.0863934	0.0758558	0.0871186	0.106272	0.092258	0.106669	0.69287	0.776383	0.653196	0.793263	0.707987	0.774058	0.102511	0.0978975	0.109287	0.180266	0.185159	0.0921876	0.0708799	0.0772982	0.0729694	0.0731532	0.112739	0.152119	0.0950682	0.0725321	0.0652203	0.076354	0.073612	0.0577016
ATL3	cg18550212	0.0920301	0.101191	0.0601593	0.0516289	0.0575716	0.0308908	0.410353	0.502407	0.468545	0.501552	0.54167	0.517023	0.309408	0.428434	0.482356	0.531138	0.56988	0.500977	0.236923	0.287733	0.290362	0.331002	0.25992	0.334138	0.620825	0.717032	0.575375	0.746511	0.746243	0.7105	0.409065	0.47563	0.443018	0.51348	0.533429	0.46137	0.0419547	0.0734275	0.0641473	0.0771164	0.132209	0.142564	0.0839387	0.0804722	0.0573083	0.0662189	0.0344583	0.0531392
DOPEY2	cg26080567	0.201811	0.164819	0.179672	0.114927	0.135809	0.169904	0.528977	0.430808	0.427927	0.421942	0.362627	0.478094	0.69783	0.533705	0.499016	0.47593	0.429508	0.571137	0.46905	0.452698	0.537455	0.382298	0.450875	0.479109	0.438588	0.297682	0.483916	0.310971	0.355494	0.289574	0.689471	0.725379	0.658708	0.574659	0.600411	0.610976	0.16319	0.110884	0.139372	0.0998147	0.132213	0.243134	0.0720451	0.0539427	0.125001	0.0540019	0.0608276	0.0804729
PAG1	cg22562591	0.046275	0.0474029	0.0676929	0.061967	0.0624067	0.0529081	0.150271	0.0971056	0.0662605	0.126384	0.0835217	0.124652	0.112763	0.157782	0.10663	0.148765	0.126396	0.226971	0.164704	0.151861	0.135741	0.11955	0.111581	0.159161	0.0666205	0.100306	0.0896299	0.0835403	0.0705529	0.0683765	0.16635	0.278165	0.208657	0.257221	0.189103	0.308996	0.0575978	0.0590087	0.0532517	0.0479622	0.0710938	0.0715352	0.0423637	0.0585278	0.0571613	0.0527281	0.0542386	0.05732
LOC284276	cg16270399	0.0716037	0.0627935	0.0383573	0.0432056	0.0278691	0.058925	0.712588	0.848457	0.83776	0.824322	0.850029	0.845601	0.660983	0.795765	0.799808	0.858142	0.875623	0.810049	0.137754	0.178663	0.144422	0.208762	0.105999	0.120702	0.787858	0.883362	0.745984	0.879377	0.858023	0.879486	0.676227	0.70932	0.725344	0.820309	0.787328	0.78965	0.0413969	0.0437459	0.0305897	0.0144413	0.109329	0.217894	0.0557797	0.030397	0.0659875	0.0319582	0.0367792	0.0229966
LAPTM5	cg15459165	0.551758	0.501132	0.490046	0.48514	0.482871	0.49709	0.138355	0.0850582	0.0777321	0.0989177	0.101851	0.106304	0.0561548	0.0693219	0.0488775	0.048822	0.0621013	0.0584108	0.337796	0.352386	0.309605	0.345362	0.308409	0.346299	0.0447272	0.0464545	0.0636493	0.0568419	0.0554997	0.0524464	0.0863589	0.111047	0.109936	0.150565	0.151753	0.128561	0.512125	0.503756	0.488029	0.495481	0.470108	0.489548	0.473979	0.472442	0.477292	0.486009	0.46498	0.450703
TRAF3IP3	cg09802688	0.271274	0.247699	0.276396	0.272585	0.270656	0.219244	0.104371	0.0477557	0.0736204	0.0631949	0.0600328	0.0601983	0.0307493	0.0405582	0.0305241	0.0389321	0.0442088	0.0414725	0.211622	0.272903	0.2514	0.277261	0.227988	0.242705	0.0487544	0.0635087	0.0497946	0.0830056	0.0539693	0.0559227	0.0429312	0.0568436	0.0665356	0.0604597	0.0802346	0.0585262	0.282274	0.295374	0.280426	0.295036	0.289754	0.244153	0.285331	0.288955	0.297725	0.33383	0.306152	0.291927
PTPRJ	cg22111167	0.190643	0.193433	0.215553	0.207573	0.201921	0.17156	0.220768	0.209532	0.227978	0.188129	0.192365	0.229687	0.162911	0.18148	0.207024	0.185088	0.17398	0.19662	0.216242	0.207834	0.240095	0.247595	0.205991	0.163849	0.419912	0.460126	0.251638	0.57118	0.354734	0.477101	0.193031	0.197232	0.16224	0.249038	0.236818	0.148303	0.248234	0.210635	0.2218	0.238725	0.240983	0.214803	0.238323	0.184113	0.259148	0.263376	0.291895	0.249272
C17orf99	cg24766229	0.296052	0.217282	0.210626	0.201104	0.224388	0.232713	0.687584	0.773845	0.730749	0.697501	0.807858	0.779886	0.645189	0.52689	0.543834	0.571122	0.648753	0.622607	0.567782	0.595767	0.482458	0.522505	0.531459	0.486903	0.173585	0.371473	0.101716	0.375891	0.219757	0.40253	0.552299	0.534752	0.603762	0.652267	0.631314	0.578358	0.213048	0.149191	0.180283	0.139953	0.266285	0.302729	0.114068	0.0688462	0.0702184	0.0589435	0.0801453	0.0431653
	cg14484844	0.270424	0.296296	0.257194	0.247995	0.231739	0.288133	0.331683	0.348724	0.326436	0.327231	0.304582	0.300206	0.207886	0.223903	0.21293	0.271934	0.249049	0.210275	0.369613	0.401223	0.337363	0.337101	0.316284	0.372707	0.264985	0.267661	0.250129	0.258419	0.279377	0.264999	0.187728	0.224681	0.220582	0.25039	0.279549	0.204902	0.312181	0.293473	0.270169	0.305236	0.246309	0.291913	0.300862	0.331735	0.316729	0.300769	0.278955	0.355862
CSGALNACT1	cg20450123	0.0903434	0.0893667	0.0937812	0.0783052	0.0802582	0.0876321	0.270729	0.274707	0.215263	0.270301	0.281183	0.295664	0.171175	0.212135	0.153776	0.209167	0.256196	0.205983	0.172783	0.147769	0.124943	0.177609	0.144217	0.174922	0.610354	0.711454	0.600687	0.74595	0.58702	0.657025	0.105984	0.122748	0.126412	0.170808	0.183151	0.122377	0.0958646	0.088657	0.0820305	0.0866722	0.131072	0.148372	0.0954147	0.0954035	0.117785	0.0910072	0.0897734	0.11591
ADAT1	cg07861456	0.0581248	0.0960039	0.0800979	0.0837281	0.0379001	0.0691932	0.682123	0.818684	0.705481	0.744965	0.769849	0.840589	0.275394	0.512298	0.532652	0.570908	0.579982	0.430166	0.495334	0.572176	0.516795	0.576324	0.456236	0.526887	0.727374	0.816291	0.704721	0.872916	0.773906	0.891051	0.41912	0.49619	0.406262	0.591957	0.522327	0.565705	0.0798206	0.0728748	0.054539	0.0475293	0.109857	0.179558	0.151355	0.157378	0.190193	0.161126	0.11619	0.0864955
NFIL3	cg14290576	0.114651	0.108652	0.101544	0.0832592	0.100387	0.125961	0.652335	0.794853	0.76773	0.723245	0.808693	0.807358	0.641623	0.774463	0.769914	0.762431	0.834584	0.65551	0.110042	0.095645	0.104746	0.139781	0.10453	0.11181	0.880255	0.927009	0.881338	0.919033	0.895608	0.904064	0.504976	0.583262	0.571919	0.598869	0.599181	0.507439	0.0959259	0.0620646	0.0728413	0.0550111	0.167406	0.250912	0.111902	0.0651249	0.0586859	0.0751225	0.0819268	0.0520641
	cg20451986	0.417262	0.437715	0.601518	0.341307	0.378924	0.523851	0.240856	0.125078	0.227913	0.120756	0.16195	0.186669	0.0772508	0.0929449	0.130405	0.0668655	0.0761266	0.173356	0.645024	0.667695	0.757718	0.553512	0.645611	0.731479	0.684281	0.752907	0.792298	0.678005	0.682667	0.756351	0.325083	0.41193	0.423098	0.349882	0.425791	0.397671	0.483366	0.438606	0.528633	0.362705	0.430089	0.467046	0.307679	0.370724	0.550647	0.263302	0.372265	0.414676
OAZ1	cg25654695	0.297121	0.325997	0.311557	0.352769	0.404265	0.336477	0.314143	0.534281	0.499267	0.584069	0.621495	0.574907	0.310502	0.548382	0.534987	0.502502	0.591563	0.518959	0.467933	0.51971	0.519518	0.639808	0.529729	0.505429	0.271671	0.503498	0.158272	0.602772	0.390797	0.480029	0.534434	0.726701	0.628417	0.77154	0.71676	0.80388	0.260262	0.26985	0.321797	0.27987	0.386456	0.353383	0.217558	0.202755	0.227589	0.15651	0.206095	0.124349
PNOC	cg03746834	0.175113	0.170872	0.150384	0.123314	0.137862	0.15049	0.68573	0.851177	0.840827	0.801241	0.789722	0.839203	0.903052	0.882967	0.879168	0.88943	0.866455	0.879975	0.151444	0.127703	0.154664	0.174682	0.133301	0.1574	0.124144	0.0868475	0.134583	0.124898	0.133939	0.0874038	0.850402	0.775817	0.752813	0.763216	0.688101	0.743997	0.122551	0.117519	0.099687	0.0897824	0.191228	0.276303	0.117828	0.0801734	0.0977768	0.0789185	0.0998482	0.0904019
DENND2D	cg08864105	0.0528581	0.0589134	0.0510834	0.0415695	0.0334047	0.0298412	0.0375149	0.0516722	0.0305226	0.0558953	0.0353966	0.041533	0.0577823	0.043793	0.0566008	0.0816399	0.0532639	0.0522948	0.0536725	0.0470253	0.0514633	0.0690898	0.0389514	0.0749822	0.731766	0.847013	0.571262	0.857285	0.809259	0.836125	0.0584898	0.103953	0.053327	0.15511	0.109654	0.0536017	0.0417765	0.0415123	0.0433351	0.0360258	0.0682174	0.0583061	0.0474472	0.0386314	0.032472	0.0547452	0.0421726	0.0288245
ITGB2	cg18663307	0.313383	0.286413	0.284882	0.271526	0.239545	0.314796	0.246635	0.137969	0.244438	0.148176	0.15822	0.22474	0.292719	0.360381	0.386451	0.210512	0.236962	0.407018	0.387588	0.366584	0.377578	0.385673	0.33363	0.42085	0.580887	0.722993	0.585095	0.7472	0.671652	0.717216	0.450168	0.551856	0.440278	0.451821	0.477103	0.561024	0.419119	0.390359	0.361658	0.38541	0.286499	0.335356	0.613197	0.588136	0.577688	0.672845	0.566632	0.641589
DHRS9	cg01462353	0.137551	0.138668	0.0413041	0.0789437	0.10625	0.123803	0.798922	0.860559	0.891576	0.867881	0.845485	0.860256	0.893649	0.90267	0.908591	0.910205	0.911042	0.879548	0.0781404	0.0596331	0.0949258	0.0901611	0.0722763	0.0832954	0.318003	0.528575	0.139724	0.521095	0.376586	0.493726	0.893846	0.827492	0.840435	0.850382	0.818472	0.909681	0.0633329	0.0888028	0.076657	0.038798	0.118642	0.278921	0.113647	0.0592478	0.0867848	0.0837317	0.0449232	0.0313586
GLB1	cg11236746	0.228618	0.18662	0.224232	0.172248	0.204788	0.189362	0.501653	0.669756	0.586909	0.642197	0.706313	0.671501	0.675073	0.769798	0.776576	0.805899	0.813379	0.751213	0.0523965	0.0486453	0.0633968	0.0788853	0.0708311	0.0731293	0.578194	0.660607	0.539244	0.743195	0.684666	0.639735	0.736698	0.711605	0.691563	0.774937	0.663569	0.73646	0.198275	0.143891	0.177856	0.141605	0.283198	0.265276	0.0931105	0.0657081	0.0874716	0.0682188	0.123389	0.050361
GATS	cg17830204	0.381076	0.251255	0.440888	0.287797	0.374869	0.366167	0.209417	0.0877502	0.107621	0.0757816	0.122952	0.125755	0.0342033	0.06012	0.0433075	0.0468262	0.0527722	0.0401985	0.572424	0.47725	0.610029	0.46016	0.54752	0.580765	0.141427	0.053597	0.0637093	0.0465953	0.0788166	0.054407	0.0751565	0.105202	0.140512	0.117691	0.178474	0.100501	0.439939	0.279793	0.432323	0.348813	0.346397	0.378609	0.364478	0.324692	0.47797	0.316314	0.36702	0.404504
HDAC4	cg05870586	0.0602141	0.0678389	0.0146219	0.0686311	0.0731906	0.0632049	0.204675	0.194977	0.23591	0.247076	0.331532	0.247597	0.151442	0.268816	0.350719	0.380881	0.400641	0.28329	0.263494	0.272689	0.271296	0.304192	0.275534	0.264382	0.627401	0.710604	0.597107	0.795851	0.729719	0.803214	0.185497	0.276881	0.279258	0.449587	0.366762	0.26968	0.0587405	0.057876	0.0533736	0.069624	0.172948	0.176323	0.0638436	0.0340974	0.0361835	0.0388608	0.0475061	0.0453125
	cg21650866	0.412041	0.360095	0.402211	0.229752	0.276086	0.424207	0.409994	0.516935	0.481066	0.421309	0.489242	0.542512	0.219246	0.344403	0.417499	0.411824	0.480573	0.354959	0.247562	0.267241	0.230903	0.215361	0.189774	0.31454	0.492507	0.560605	0.384224	0.648461	0.503303	0.619643	0.121308	0.11012	0.139229	0.175135	0.183965	0.14293	0.323286	0.28634	0.372255	0.260601	0.356718	0.405833	0.106337	0.0819967	0.148514	0.0498568	0.0918919	0.0892182
CX3CR1	cg24130739	0.158989	0.149503	0.123558	0.0929868	0.0798862	0.115515	0.565889	0.605498	0.604108	0.567141	0.630338	0.607369	0.441388	0.52554	0.574189	0.575913	0.599236	0.489899	0.081001	0.0464794	0.0977054	0.130406	0.0943612	0.0985319	0.400094	0.421108	0.262288	0.459387	0.33161	0.441497	0.210824	0.268368	0.218147	0.389628	0.366163	0.226511	0.105895	0.107434	0.0747791	0.0711101	0.242389	0.28014	0.172932	0.125769	0.135186	0.122014	0.0941061	0.118503
LIME1	cg00446123	0.82719	0.83539	0.878406	0.899859	0.898367	0.917873	0.187181	0.05782	0.0689761	0.0704183	0.0691685	0.0711125	0.0351294	0.0218144	0.0258048	0.0227302	0.0442401	0.046771	0.755713	0.763041	0.801755	0.784871	0.782728	0.866219	0.0462769	0.0526316	0.0501679	0.0499511	0.0434339	0.0752113	0.0499529	0.0596915	0.0944256	0.0694763	0.146119	0.068123	0.83252	0.853976	0.869402	0.903559	0.796146	0.768207	0.578339	0.635379	0.803554	0.639653	0.645895	0.793256
LRPAP1	cg08472008	0.121657	0.0976666	0.0745097	0.0686302	0.0793104	0.0970324	0.661195	0.756611	0.724462	0.702659	0.75575	0.77585	0.752498	0.694235	0.74796	0.701641	0.70053	0.757507	0.0988389	0.0694648	0.0770683	0.112404	0.0790241	0.0946398	0.741962	0.768677	0.680726	0.853801	0.764253	0.790744	0.780603	0.687095	0.634991	0.741945	0.6417	0.753887	0.0864744	0.0583471	0.0560385	0.0505075	0.129658	0.236744	0.0667487	0.0434976	0.0518314	0.0539629	0.0637136	0.0513222
NCF4	cg09219182	0.419133	0.374456	0.224444	0.179117	0.338475	0.0471252	0.858679	0.864187	0.294533	0.120088	0.868523	0.158974	0.779332	0.795586	0.150808	0	0.83868	0.266371	0.725476	0.690897	0.315688	0.196978	0.667211	0.0767996	0.755666	0.806296	0.0746309	0.322146	0.759401	1	0.763586	0.772438	0.170547	0.081229	0.782522	0.0375486	0.455304	0.353262	0.143614	0.169071	0.310926	0.585193	0.159456	0.126527	0.307902	0.241031	0.162902	0.145751
AOAH	cg25983531	0.140187	0.148423	0.133548	0.103632	0.117898	0.134452	0.663044	0.724182	0.710922	0.693631	0.641582	0.684169	0.606024	0.538267	0.527551	0.508506	0.510685	0.472916	0.12028	0.101845	0.136403	0.128644	0.11148	0.132191	0.905169	0.865426	0.897998	0.916611	0.890145	0.878623	0.363916	0.225832	0.375957	0.400571	0.337412	0.230984	0.13177	0.096532	0.118877	0.101411	0.158016	0.210292	0.141829	0.0944348	0.127096	0.108234	0.100199	0.113362
PADI2	cg06746829	0.0822748	0.095789	0.0886733	0.0585829	0.0592249	0.101022	0.621488	0.703239	0.775794	0.748776	0.828861	0.740174	0.55047	0.664028	0.691632	0.709923	0.841903	0.674877	0.125606	0.473548	0.473206	0.485262	0.117361	0.481554	0.71993	0.753727	0.595907	0.81169	0.834342	0.773696	0.591783	0.513962	0.588179	0.714233	0.766774	0.769449	0.0525026	0.0577799	0.0444911	0.0444435	0.170917	0.259449	0.054088	0.0472086	0.0399611	0.0474186	0.0287161	0.0509406
SND1	cg22539431	0.136603	0.128777	0.110493	0.0694572	0.0825439	0.129213	0.779294	0.891405	0.877238	0.840219	0.892051	0.885582	0.758725	0.863412	0.86991	0.870618	0.899767	0.864201	0.0696479	0.0708165	0.0972162	0.121361	0.0687978	0.110697	0.273362	0.346948	0.20169	0.340471	0.192603	0.379957	0.518477	0.649257	0.672595	0.694143	0.663313	0.666548	0.102851	0.111474	0.0827006	0.0633548	0.183912	0.237152	0.0821583	0.0966065	0.124962	0.10199	0.0832456	0.110201
RFFL	cg16662477	0.227253	0.166183	0.16387	0.199563	0.151663	0.136186	0.258293	0.115481	0.182659	0.157447	0.208133	0.150352	0.165605	0.188116	0.159516	0.165146	0.165877	0.204479	0.684321	0.682131	0.69173	0.597745	0.61972	0.65176	0.782762	0.831614	0.79319	0.782576	0.790571	0.860883	0.272212	0.370478	0.335774	0.446734	0.501083	0.418692	0.219607	0.165976	0.180958	0.172172	0.227227	0.242002	0.107795	0.0677648	0.101892	0.0620288	0.0877999	0.0849895
KRTAP27-1	cg05809586	0.0392519	0.904984	0.0353012	0.904379	0.0309349	0.0408387	0.0351799	0.928524	0.0373087	0.93666	0.035086	0.0412048	0.0274517	0.91042	0.0348348	0.929983	0.0213061	0.0342326	0.0224436	0.904195	0.0362835	0.909371	0.0194293	0.0186883	0.0265972	0.944316	0.0445592	0.926039	0.0355469	0.025318	0.0342801	0.93109	0.0319727	0.924845	0.0296345	0.0233148	0.030198	0.928529	0.0296539	0.733425	0.282366	0.553106	0.104171	0.913519	0.0319802	0.913887	0.0185205	0.0409611
	cg19900821	0.132846	0.231524	0.258796	0.164584	0.209099	0.125112	0.289974	0.417281	0.339559	0.351802	0.38224	0.321	0.240327	0.423666	0.394345	0.359279	0.400791	0.380873	0.157181	0.277287	0.254397	0.22275	0.218988	0.147761	0.158852	0.268188	0.268293	0.213447	0.260515	0.130765	0.312077	0.379088	0.454259	0.455641	0.513601	0.355295	0.24332	0.229185	0.270155	0.189647	0.207376	0.232492	0.261271	0.382062	0.393399	0.291294	0.403573	0.32284
EHD1	cg16434190	0.10163	0.127127	0.129503	0.0905608	0.0866733	0.112437	0.497076	0.513462	0.577547	0.54563	0.593689	0.595804	0.294035	0.385621	0.346651	0.399614	0.410561	0.409493	0.747787	0.813146	0.781923	0.805392	0.767253	0.734649	0.524178	0.697977	0.551808	0.710362	0.580614	0.637965	0.336781	0.416935	0.41866	0.51955	0.523585	0.506735	0.0713972	0.0797325	0.0794774	0.0658538	0.202158	0.283135	0.115408	0.067243	0.0603816	0.0675011	0.0850483	0.0660466
	cg16346032	0.115824	0.11246	0.0889077	0.107868	0.106575	0.126319	0.56465	0.693139	0.657467	0.670286	0.726896	0.671007	0.367736	0.573616	0.58176	0.625743	0.690084	0.57681	0.0936175	0.0714451	0.118997	0.116693	0.10709	0.110024	0.747412	0.846311	0.673663	0.864324	0.82849	0.843663	0.540302	0.520942	0.616277	0.692574	0.661601	0.662304	0.0554084	0.077424	0.0769135	0.0672698	0.201129	0.230373	0.115347	0.10513	0.0887988	0.0871796	0.0865561	0.0555812
CD44	cg14082886	0.595852	0.536864	0.549266	0.550279	0.609998	0.572547	0.078925	0.0404899	0.0404648	0.0394857	0.0628136	0.0424691	0.0763582	0.0532522	0.0495586	0.0547676	0.0548038	0.0963305	0.27938	0.239173	0.208776	0.223916	0.341193	0.271226	0.256175	0.316088	0.0475035	0.397887	0.202806	0.35763	0.105274	0.1334	0.159601	0.210329	0.162981	0.189035	0.610544	0.561396	0.558868	0.504853	0.605051	0.497103	0.467789	0.474729	0.488305	0.498518	0.527458	0.527184
AQP9	cg11098259	0.113421	0.117584	0.0829342	0.0565992	0.100602	0.0934327	0.660089	0.808102	0.796526	0.772084	0.801501	0.806182	0.725604	0.822771	0.797301	0.838486	0.868873	0.779295	0.0823685	0.0604625	0.109773	0.122038	0.0811639	0.086809	0.734872	0.855749	0.691078	0.860345	0.841672	0.873215	0.768009	0.72578	0.734986	0.789987	0.756151	0.786766	0.0622785	0.0510049	0.0324732	0.0399379	0.152842	0.243111	0.0818888	0.0419398	0.0338161	0.0468622	0.0598706	0.0242341
ARID1A	cg09849688	0.095945	0.0746022	0.0226248	0.0687158	0.0799233	0.054613	0.366358	0.214395	0.28413	0.202978	0.315771	0.262325	0.27474	0.165239	0.215719	0.199785	0.173503	0.21733	0.0549694	0.0626958	0.0938611	0.0835211	0.0939093	0.0787417	0.624187	0.787257	0.615071	0.754151	0.657877	0.772116	0.184352	0.171323	0.239771	0.247035	0.17341	0.231571	0.0776959	0.0608161	0.064604	0.0444744	0.0993172	0.125397	0.127609	0.108434	0.0813252	0.0947819	0.064992	0.0876525
KIAA0319L	cg16815882	0.172678	0.15431	0.173368	0.151518	0.134033	0.150609	0.460237	0.382995	0.430224	0.467502	0.412355	0.454785	0.707277	0.499855	0.493269	0.443234	0.435112	0.579776	0.250224	0.243843	0.268919	0.282337	0.234655	0.24007	0.776868	0.808137	0.761453	0.82326	0.77307	0.801889	0.761626	0.731189	0.735695	0.731551	0.643368	0.715405	0.209607	0.205531	0.166242	0.19109	0.160781	0.293949	0.30074	0.217327	0.295322	0.282781	0.234872	0.296451
TMC3	cg27639199	0.0716845	0.528546	0.0725954	0.0825629	0.515664	0.0612114	0.0786229	0.543923	0.062348	0.0997603	0.587908	0.108258	0.0729141	0.519158	0.0699198	0.0925467	0.560303	0.0835505	0.0698125	0.528484	0.0810141	0.0675951	0.546831	0.086185	0.0975595	0.503832	0.104549	0.0901278	0.558424	0.0767025	0.0911528	0.529558	0.0987979	0.0905408	0.532994	0.0784731	0.081211	0.457671	0.220661	0.0670798	0.523079	0.364662	0.125991	0.559976	0.0962714	0.0627451	0.56459	0.0800349
	cg08669096	0.0844578	0.0966608	0.0678601	0.0567358	0.0926256	0.0714759	0.626066	0.757886	0.769591	0.729339	0.749409	0.804825	0.454696	0.61127	0.622185	0.684347	0.747803	0.540126	0.0695022	0.0745935	0.0840546	0.116825	0.0802705	0.0839471	0.715636	0.788734	0.711094	0.840789	0.810486	0.841654	0.431233	0.475452	0.483038	0.655373	0.659928	0.523903	0.0483429	0.0666942	0.0537583	0.0448518	0.156051	0.225538	0.0802764	0.0431734	0.0526329	0.0399934	0.0526939	0.0388883
SLC35C2	cg12033822	0.179293	0.161393	0.157297	0.153867	0.151003	0.17094	0.39236	0.391636	0.424827	0.450073	0.457679	0.421341	0.463581	0.412068	0.395727	0.452018	0.431664	0.460565	0.379334	0.361558	0.328213	0.37533	0.329029	0.360447	0.805539	0.813649	0.75356	0.83895	0.808315	0.78636	0.609411	0.560849	0.521277	0.632206	0.561576	0.604203	0.172131	0.154677	0.152252	0.146188	0.213453	0.269639	0.174632	0.149351	0.155512	0.146413	0.147183	0.152014
TP53BP2	cg03388409	0.11285	0.107383	0.0905358	0.0564732	0.0611002	0.0978338	0.595044	0.674991	0.648996	0.665573	0.687895	0.654068	0.567321	0.564433	0.59136	0.610516	0.644294	0.597184	0.265081	0.258591	0.280238	0.307301	0.216581	0.27574	0.75475	0.819005	0.733763	0.818633	0.797646	0.82525	0.508831	0.383389	0.474006	0.449621	0.442109	0.441999	0.0832926	0.0593334	0.0584537	0.0428216	0.0936364	0.187545	0.0656445	0.0478983	0.0740995	0.0683145	0.0727797	0.0584936
	cg14836555	0.316093	0.269647	0.269048	0.264689	0.237579	0.285869	0.358301	0.43035	0.460707	0.542842	0.501186	0.446139	0.490147	0.665391	0.693935	0.685676	0.716839	0.614691	0.0757962	0.0614597	0.0651811	0.102033	0.0722001	0.110812	0.390626	0.545208	0.176601	0.648382	0.457426	0.581293	0.548057	0.6367	0.612461	0.725845	0.654516	0.635157	0.272697	0.218109	0.243405	0.216835	0.297988	0.31041	0.164231	0.118252	0.157966	0.0997012	0.0960169	0.126455
	cg06305891	0.152863	0.143629	0.111136	0.078952	0.12472	0.134725	0.695727	0.882046	0.830512	0.822591	0.811316	0.849316	0.919532	0.929946	0.940522	0.930257	0.938208	0.931233	0.114247	0.091119	0.0724051	0.143038	0.128632	0.141359	0.520249	0.624581	0.414563	0.716713	0.581615	0.629121	0.905039	0.849702	0.810036	0.857789	0.734638	0.8216	0.07861	0.0818343	0.0883267	0.0674764	0.176796	0.270927	0.0957966	0.0696244	0.0667831	0.100234	0.0958567	0.0658905
	cg15087459	0.142581	0.148842	0.0775542	0.166359	0.0808095	0.101556	0.169179	0.11089	0.242422	0.140559	0.0470796	0.00803188	0.171791	0.165887	0.118139	0.126632	0.123042	0.255052	0.388248	0.364488	0.381701	0.278937	0.275372	0.387657	0.748451	0.853185	0.752093	0.844576	0.83401	0.865852	0.353909	0.401337	0.409187	0.498701	0.46571	0.406768	0.21966	0.226934	0.149441	0.204866	0.0435285	0.12588	0.474526	0.310321	0.433143	0.44832	0.31725	0.452041
DENND2D	cg20317872	0.627302	0.636732	0.594345	0.627	0.535456	0.672352	0.101648	0.0790636	0.073391	0.0948918	0.069299	0.10291	0.0550088	0.0494047	0.0585414	0.0733018	0.0584316	0.0578066	0.295671	0.306694	0.259932	0.319081	0.236894	0.361163	0.819718	0.897801	0.65704	0.885786	0.851386	0.905976	0.0859245	0.118912	0.124858	0.198556	0.162437	0.150816	0.7067	0.706318	0.638161	0.707439	0.513015	0.58625	0.88025	0.889191	0.865358	0.909996	0.823157	0.930636
USP7	cg02596819	0.558335	0.501369	0.528558	0.491921	0.538052	0.502165	0.345584	0.260672	0.247655	0.216071	0.28534	0.303282	0.133134	0.1218	0.131792	0.147647	0.165553	0.128899	0.632769	0.628321	0.582335	0.60605	0.605918	0.585638	0.0561875	0.0460261	0.0874336	0.0661727	0.0550206	0.0771268	0.113682	0.136475	0.132172	0.1258	0.208818	0.119481	0.527247	0.455975	0.498169	0.47539	0.509429	0.491711	0.337138	0.333952	0.398465	0.279597	0.348457	0.319762
HTT	cg09362796	0.739666	0.62721	0.729357	0.682359	0.730804	0.698346	0.360246	0.189726	0.270307	0.329828	0.215038	0.269841	0.225179	0.260995	0.131792	0.174948	0.199829	0.158601	0.770365	0.673932	0.753633	0.7641	0.682435	0.727336	0.340309	0.255238	0.347283	0.380056	0.371139	0.424037	0.189694	0.21195	0.25585	0.322816	0.380002	0.194603	0.717444	0.573268	0.702986	0.690222	0.663536	0.638342	0.538178	0.428597	0.551023	0.3763	0.518107	0.587304
MIR509-1	cg13149745	0.223129	0.184073	0.129151	0.239398	0.324515	0.149802	0.247608	0.316038	0.163934	0.484509	0.19582	0.285924	0.161111	0.30832	0.184729	0.278603	0.380711	0.27395	0.134518	0.227273	0.181411	0.217742	0.277651	0.417147	0.172573	0.182013	0.213115	0.168029	0.375175	0.0977012	0.122786	0.191542	0.26544	0	0.196624	0.494309	0.883178	0.2407	0.364381	0.299817	0.19912	0.455455	0.488987	0	0.252735	0.347594	0.0171607	0.343055
IFFO1	cg21638533	0.166044	0.13299	0.136584	0.0659127	0.0858324	0.114117	0.567323	0.518871	0.560837	0.546587	0.474172	0.532529	0.794663	0.632969	0.625781	0.561883	0.550287	0.718901	0.111885	0.0731714	0.121601	0.117033	0.083777	0.0981986	0.890372	0.888847	0.863127	0.913128	0.864391	0.864758	0.868564	0.824626	0.804756	0.814562	0.727569	0.838415	0.192737	0.0961651	0.0956002	0.0681012	0.138688	0.228192	0.362469	0.0797871	0.279096	0.11304	0.12542	0.085653
VAMP1	cg17092523	0.101556	0.0865109	0.0682373	0.101675	0.0549646	0.0978715	0.135218	0.0999571	0.0766619	0.103123	0.119242	0.0802517	0.146379	0.117202	0.113039	0.121869	0.104017	0.168769	0.222855	0.273276	0.2336	0.282091	0.305025	0.224563	0.460552	0.58296	0.34301	0.640128	0.530592	0.550481	0.213794	0.24864	0.211056	0.301157	0.263035	0.271792	0.220777	0.206306	0.159644	0.157831	0.0973306	0.129307	0.333209	0.31739	0.362909	0.401853	0.378142	0.32086
C1orf200	cg22595920	0.175039	0.147258	0.110114	0.151956	0.0878668	0.157109	0.59176	0.698603	0.637955	0.617403	0.643367	0.677666	0.553383	0.537471	0.49695	0.508908	0.532252	0.492894	0.201689	0.143283	0.158337	0.273856	0.191903	0.224371	0.528769	0.680884	0.449328	0.738955	0.615724	0.663615	0.569751	0.56288	0.554473	0.667385	0.632686	0.608178	0.273547	0.308532	0.175959	0.270048	0.136773	0.25795	0.513392	0.398608	0.459176	0.645598	0.48279	0.553067
	cg26538140	0.124388	0.124762	0.119846	0.0666031	0.100999	0.11508	0.71569	0.854817	0.846931	0.840543	0.833854	0.811849	0.822144	0.883181	0.896473	0.890359	0.901664	0.895543	0.0852075	0.0537985	0.0912316	0.107857	0.0669192	0.0906656	0.499046	0.515271	0.436358	0.658884	0.459981	0.547979	0.822434	0.793287	0.786948	0.790439	0.7037	0.781484	0.0766345	0.0639751	0.0722446	0.0510258	0.145694	0.27685	0.100385	0.0505219	0.046226	0.0470898	0.0383248	0.0416824
HLA-DPB2	cg16055526	0.562132	0.32222	0.41539	0.503838	0.711651	0.746709	0.461727	0.552807	0.532224	0.524114	0.631092	0.645	0.265585	0.451309	0.541073	0.572187	0.668313	0.525216	0.151638	0.037614	0.0772138	0.150756	0.254241	0.480378	0.0569861	0.0224791	0.0916572	0.0488467	0.0394227	0.242669	0.331808	0.269865	0.351787	0.528469	0.497279	0.5123	0.464557	0.358487	0.481692	0.57703	0.638848	0.693855	0.422584	0.105695	0.208676	0.341117	0.656902	0.720518
PAG1	cg02520639	0.283981	0.256497	0.31515	0.218903	0.342278	0.372522	0.131276	0.0701016	0.103217	0.0875752	0.0812538	0.071061	0.0335821	0.0413785	0.0579925	0.0384903	0.0894392	0.125788	0.294608	0.308042	0.408405	0.287078	0.435041	0.42762	0.226755	0.150565	0.253031	0.110701	0.186928	0.107143	0.128793	0.143079	0.105218	0.11653	0.132061	0.234418	0.318878	0.256874	0.34293	0.314427	0.325166	0.421926	0.291431	0.268527	0.314699	0.262061	0.348423	0.415834
RCAN1	cg13707794	0.090681	0.0504134	0.0522074	0.0331938	0.0436172	0.0744519	0.410107	0.488732	0.507357	0.477909	0.509914	0.498053	0.514395	0.654851	0.706998	0.715825	0.726378	0.612798	0.212719	0.194058	0.247324	0.281856	0.16636	0.258294	0.868192	0.905586	0.790943	0.861351	0.871391	0.880578	0.651498	0.540849	0.687876	0.69476	0.659591	0.719113	0.0599189	0.056903	0.0448207	0.0415168	0.0928347	0.178391	0.0699351	0.0408466	0.0348886	0.0419161	0.050592	0.0360094
SYNPO2L	cg19157819	0.100373	0.0883027	0.0803534	0.0580183	0.0562321	0.0625914	0.700592	0.814694	0.80614	0.814915	0.789889	0.830767	0.70711	0.781297	0.775915	0.856241	0.797246	0.777113	0.179045	0.107792	0.145962	0.177845	0.10658	0.161809	0.677587	0.748512	0.629728	0.810946	0.731402	0.764371	0.747186	0.678819	0.660308	0.772925	0.684363	0.743453	0.0802299	0.0651174	0.0639361	0.0693364	0.0957991	0.178892	0.135615	0.061896	0.0978578	0.123131	0.102065	0.129704
	cg08543028	0.104929	0.112687	0.0719125	0.0841792	0.201283	0.128313	0.437315	0.643771	0.480273	0.536598	0.705299	0.668723	0.497992	0.669415	0.691122	0.714571	0.773038	0.623986	0.0604976	0.0646007	0.0776615	0.0832727	0.0635513	0.08004	0.408643	0.578516	0.212003	0.681858	0.509757	0.564102	0.588261	0.573599	0.571691	0.747268	0.709039	0.685877	0.14002	0.205379	0.154844	0.175572	0.203665	0.224875	0.496364	0.431621	0.274001	0.450085	0.466658	0.407105
	cg26501007	0.386223	0.378837	0.433516	0.372689	0.398791	0.384943	0.564484	0.692486	0.64358	0.66733	0.684165	0.706976	0.304675	0.414321	0.43869	0.467589	0.511018	0.349228	0.130651	0.130046	0.136963	0.168453	0.148033	0.170312	0.0786471	0.0784541	0.131124	0.141603	0.102218	0.078499	0.0949318	0.0832194	0.131313	0.1778	0.228152	0.122932	0.364885	0.335107	0.402586	0.359888	0.395215	0.420954	0.17626	0.192117	0.211653	0.16639	0.215557	0.151262
FAM159A	cg12527995	0.0666198	0.062716	0.0640965	0.0718892	0.0661769	0.0663351	0.076738	0.0676364	0.0496042	0.0615782	0.0662714	0.0652979	0.0775729	0.0706093	0.0596972	0.0670109	0.0585325	0.0653111	0.0733869	0.073137	0.0720759	0.0704188	0.0607741	0.0543335	0.0547066	0.0737129	0.0518035	0.0596123	0.0516009	0.0430444	0.0644956	0.0540111	0.0516134	0.054377	0.0588048	0.0574195	0.0858236	0.057141	0.0690823	0.0604697	0.0650857	0.0695588	0.0727933	0.0693988	0.0522907	0.0561507	0.0623861	0.0481217
	cg27031099	0.173524	0.256828	0.201184	0.107016	0.155022	0.201392	0.528486	0.642741	0.626934	0.608898	0.70291	0.668525	0.316994	0.581645	0.640448	0.688253	0.727421	0.502452	0.492376	0.579199	0.481946	0.498448	0.504947	0.535708	0.347595	0.425148	0.238848	0.623741	0.415626	0.414836	0.425486	0.488807	0.528686	0.751868	0.714782	0.527941	0.222974	0.193677	0.196191	0.229196	0.217219	0.297965	0.306774	0.462383	0.322695	0.107242	0.293698	0.472615
IL10RA	cg05468843	0.0434123	0.0425213	0.0409046	0.0496	0.0385715	0.0645734	0.0352006	0.0371192	0.0300745	0.0527912	0.0358103	0.0306132	0.0325009	0.0317725	0.0348861	0.0472575	0.0485994	0.0439462	0.0304364	0.046981	0.0358676	0.0666888	0.0558887	0.0505069	0.388712	0.457828	0.11347	0.554027	0.413015	0.494034	0.0361656	0.0594941	0.0473743	0.135243	0.103676	0.0626436	0.119853	0.0897086	0.0778803	0.10905	0.0909227	0.0828711	0.172771	0.148329	0.190896	0.185114	0.187213	0.234544
GDI2	cg05587400	0.200165	0.16268	0.139746	0.101176	0.0778915	0.157225	0.420668	0.330499	0.446351	0.327337	0.279287	0.387182	0.650208	0.545292	0.542893	0.486552	0.418169	0.596856	0.353241	0.407391	0.357749	0.366463	0.343228	0.32163	0.653571	0.62135	0.64397	0.666789	0.598814	0.622468	0.693021	0.732594	0.654999	0.609119	0.57195	0.678039	0.281795	0.225438	0.178682	0.169587	0.137817	0.267576	0.396921	0.322374	0.393286	0.38879	0.347144	0.336252
ROR1	cg17171259	0.0614298	0.0438239	0.0701993	0.0345156	0.608253	0.0843597	0.0572442	0.0588604	0.0510023	0.0470694	0.631062	0.0590323	0.0451706	0.0418578	0.0357033	0.0328011	0.592045	0.0697421	0.058322	0.0328098	0.0489751	0.0516	0.681388	0.0729853	0.0672301	0.0401717	0.0476851	0.0480973	0.631734	0.00198215	0.0422288	0.0464308	0.0396592	0.0612371	0.603633	0.0580372	0.0487645	0.0508137	0.26024	0.0669424	0.603114	0.0510586	0.0546258	0.0736524	0.0528538	0.0626283	0.591407	0.0663351
	cg05613718	0.0553016	0.0604917	0.0672077	0.03579	0.0680728	0.06412	0.957219	0.96261	0.939448	0.868534	0.939836	0.900699	0.393946	0.581405	0.652979	0.670992	0.616442	0.376266	0.856015	0.89649	0.858076	0.855321	0.840938	0.791573	0.850134	0.932952	0.87366	0.906376	0.897012	0.900081	0.128705	0.180598	0.268232	0.218859	0.349038	0.148956	0.0493935	0.0414438	0.0585893	0.0535253	0.12865	0.133048	0.0725397	0.0264799	0.0583811	0.040013	0.0510471	0.0385012
ZNF498	cg07375256	0.450193	0.352139	0.385113	0.319028	0.321732	0.332845	0.270035	0.114954	0.179199	0.158806	0.177947	0.150268	0.0440555	0.063652	0.0490654	0.0538066	0.0699019	0.0726672	0.756307	0.769155	0.746085	0.716904	0.712808	0.736736	0.843484	0.88855	0.814727	0.858496	0.875457	0.881385	0.14593	0.236162	0.213433	0.327871	0.369471	0.227768	0.449641	0.41513	0.421851	0.414577	0.363557	0.35858	0.539335	0.477063	0.52619	0.502511	0.48808	0.491629
RBM38	cg09696044	0.321439	0.271893	0.338883	0.276086	0.273924	0.318701	0.123972	0.0409757	0.0507914	0.061302	0.0839816	0.0539577	0.0384841	0.031674	0.0340879	0.0291821	0.0308288	0.0257228	0.371712	0.33817	0.368507	0.315185	0.286349	0.346881	0.0296545	0.0276607	0.0506029	0.0215115	0.0449219	0.0327684	0.0433942	0.0537621	0.0729761	0.0571304	0.0781708	0.0528732	0.367708	0.278668	0.340913	0.315551	0.252385	0.318223	0.248347	0.281479	0.325174	0.306846	0.254311	0.24817
ACSF3	cg02691035	0.397605	0.508127	0.539902	0.372548	0.453947	0.481243	0.443507	0.391296	0.377963	0.39436	0.327388	0.363966	0.280691	0.209956	0.187974	0.210653	0.162403	0.307681	0.467534	0.609341	0.589539	0.454829	0.492372	0.555124	0.604968	0.79003	0.676874	0.801605	0.75249	0.80089	0.482115	0.619479	0.465938	0.533395	0.519117	0.606553	0.44184	0.488596	0.509431	0.41888	0.417444	0.493503	0.414816	0.451276	0.55914	0.360202	0.360807	0.535654
EYA4	cg00156497	0.855667	0.823062	0.0355648	0.0362418	0.496911	0.0403109	0.856949	0.808527	0.0281904	0.0348824	0.496644	0.0366795	0.831717	0.752177	0.036403	0.0429026	0.505784	0.0362781	0.847251	0.809223	0.0427079	0.0388992	0.495944	0.0467426	0.850908	0.799478	0.0331751	0.0384421	0.508244	0.0300463	0.804526	0.722265	0.0274054	0.0391239	0.475808	0.0219511	0.611537	0.620417	0.195064	0.0440041	0.458129	0.470464	0.820635	0.815211	0.0396347	0.0577145	0.518319	0.0300352
CHRNA6	cg07906724	0.0408252	0.0360844	0.0353973	0.0449047	0.0606205	0.0450564	0.0685358	0.0832364	0.0757915	0.0812932	0.0959642	0.088408	0.11149	0.0873787	0.0826739	0.0801637	0.0868547	0.0692564	0.034995	0.0301391	0.0352357	0.0540312	0.0592532	0.0418454	0.0554816	0.051434	0.0379406	0.0483047	0.037718	0.0382366	0.12328	0.0851404	0.106119	0.115006	0.119695	0.103539	0.0420898	0.0490732	0.0671926	0.0495196	0.0569256	0.0607648	0.0376554	0.050909	0.0440855	0.0524142	0.0615417	0.0516749
VIM	cg26063719	0.0851818	0.0882322	0.0531531	0.065565	0.0558027	0.0561053	0.540237	0.74954	0.584669	0.647525	0.712213	0.72593	0.377577	0.575911	0.645324	0.688978	0.731759	0.507544	0.0713097	0.0733027	0.0504061	0.0919132	0.0638589	0.0761638	0.691258	0.824304	0.63546	0.876012	0.780089	0.867551	0.204699	0.265577	0.285596	0.589039	0.50422	0.36706	0.0514145	0.0767878	0.0387882	0.0637682	0.18434	0.17018	0.0899438	0.0539804	0.0446199	0.016148	0.0409802	0
TRIM8	cg17782974	0.348159	0.282825	0.26367	0.282062	0.35382	0.222862	0.34684	0.260712	0.251785	0.31368	0.308646	0.313901	0.395772	0.379382	0.302664	0.359526	0.336136	0.480326	0.39662	0.327326	0.318348	0.423685	0.340027	0.305423	0.479845	0.529629	0.352114	0.562037	0.46959	0.5076	0.467999	0.6708	0.5418	0.689754	0.598523	0.590676	0.304958	0.261594	0.249264	0.218045	0.339911	0.29877	0.165375	0.12935	0.186688	0.13496	0.22625	0.171996
ITCH	cg21001667	0.147525	0.128283	0.11676	0.108228	0.099605	0.129383	0.541225	0.624947	0.556302	0.585423	0.576265	0.615395	0.477279	0.414724	0.45171	0.447306	0.487111	0.465195	0.127757	0.108383	0.128287	0.155834	0.117004	0.138952	0.40734	0.440921	0.335325	0.480288	0.392433	0.429964	0.297709	0.222351	0.248931	0.28674	0.268865	0.268283	0.120752	0.0971165	0.103624	0.0914728	0.162663	0.213904	0.133971	0.0789634	0.0981972	0.0931524	0.0859493	0.0883346
ALDH3B2	cg11468085	0.550149	0.477091	0.528194	0.473329	0.553072	0.531357	0.23105	0.178241	0.166721	0.164576	0.191009	0.166317	0.170265	0.151882	0.1618	0.166108	0.166146	0.165622	0.549569	0.469562	0.508487	0.489212	0.565584	0.502292	0.122391	0.107471	0.0909326	0.0925562	0.0719658	0.0547672	0.204363	0.204844	0.245778	0.212489	0.289279	0.183594	0.468965	0.452973	0.486451	0.435908	0.531094	0.526638	0.253766	0.308104	0.3349	0.217799	0.36094	0.239275
	cg22123784	0.0901947	0.141378	0.097707	0.0742704	0.0923272	0.0905607	0.222321	0.420122	0.204868	0.233003	0.18424	0.293107	0.441681	0.42379	0.244473	0.307237	0.242373	0.31893	0.141095	0.294666	0.130292	0.141013	0.098656	0.139807	0.48449	0.599882	0.472629	0.420286	0.414408	0.503066	0.335551	0.375792	0.217504	0.243771	0.211468	0.250997	0.079981	0.128083	0.0839662	0.0866233	0.072979	0.125865	0.0681933	0.113861	0.0644975	0.0820858	0.0747549	0.0785153
HIPK2	cg06079564	0.205125	0.239214	0.285033	0.277817	0.219435	0.23592	0.361299	0.155471	0.156847	0.148264	0.108314	0.117668	0.55482	0.284689	0.360039	0.377289	0.247899	0.399496	0.701187	0.607508	0.673872	0.596767	0.575207	0.571189	0.898658	0.923796	0.856245	0.859585	0.851991	0.859581	0.41733	0.314608	0.519605	0.304646	0.324559	0.277505	0.235137	0.219865	0.250132	0.273246	0.221722	0.304319	0.162966	0.111654	0.0785378	0.0682466	0	0
SSH2	cg19048010	0.739277	0.705747	0.762168	0.744207	0.825578	0.73296	0.572013	0.327306	0.417676	0.369976	0.310993	0.393163	0.276586	0.0886033	0.147073	0.177735	0.146324	0.256511	0.759412	0.776649	0.784919	0.809112	0.796834	0.725823	0.131787	0.197862	0.114062	0.227612	0.13855	0.194469	0.153385	0.175457	0.178223	0.18263	0.251835	0.261656	0.656117	0.623255	0.654387	0.679333	0.762271	0.69804	0.176695	0.2092	0.24285	0.0842297	0.315068	0.0955441
	cg05714732	0.116828	0.0868957	0.105627	0.099103	0.113014	0.100271	0.515655	0.599142	0.656824	0.582767	0.721096	0.629046	0.143874	0.534176	0.584234	0.652552	0.650299	0.451565	0.777646	0.847736	0.833159	0.827888	0.761902	0.750577	0.520771	0.702422	0.401767	0.764637	0.602797	0.707058	0.252094	0.40875	0.425058	0.603545	0.629199	0.488346	0.0807857	0.0472075	0.0892184	0.071219	0.172133	0.215668	0.105813	0.0414983	0.0216591	0.050306	0.0774321	0.0424024
GPR34	cg09336260	0.0638281	0.128166	0.0931586	0.135563	0.0800617	0.0615201	0.198235	0.173171	0.158141	0.27929	0.237401	0.179283	0.323643	0.293391	0.270834	0.304968	0.265968	0.331306	0.0723552	0.084254	0.0938841	0.154016	0.115482	0.106729	0.34531	0.484486	0.283605	0.480325	0.438931	0.464171	0.371081	0.370227	0.363957	0.372952	0.354976	0.310178	0.142434	0.088255	0.118213	0.0855151	0.264824	0.106294	0.112362	0.0665958	0.0622796	0.130489	0.0948921	0.0515573
AIM2	cg00490406	0.597809	0.515889	0.584032	0.563323	0.611207	0.563576	0.252453	0.398206	0.320772	0.413082	0.475147	0.426772	0.146175	0.442836	0.512259	0.520652	0.609162	0.357073	0.0992755	0.0690214	0.0835731	0.114005	0.103211	0.139843	0.337996	0.501257	0.152128	0.6617	0.402343	0.533856	0.167828	0.184301	0.176541	0.467692	0.337192	0.267751	0.57888	0.514724	0.554232	0.567864	0.564423	0.534554	0.422154	0.363684	0.433398	0.330115	0.461149	0.422323
	cg12284769	0.0473664	0.0543012	0.0579231	0.0629606	0.0596166	0.0839346	0.0652922	0.108815	0.161469	0.211962	0.211321	0.166417	0.069381	0.160403	0.291395	0.320381	0.30536	0.24703	0.0334864	0.0302386	0.0452889	0.0635767	0.0356605	0.0611535	0.108788	0.185367	0.0597954	0.280341	0.15373	0.257507	0.0831695	0.129984	0.194201	0.340736	0.235335	0.256897	0.142063	0.156146	0.0890541	0.137495	0.0824159	0.100912	0.179889	0.190153	0.28607	0.300195	0.272486	0.307018
RNASE3	cg07525077	0.0970806	0.123743	0.127207	0.0555095	0.10991	0.0787328	0.61101	0.717304	0.715702	0.70638	0.748303	0.726492	0.528399	0.625638	0.723679	0.722731	0.814528	0.630205	0.0533181	0.0534617	0.073249	0.0963818	0.0605123	0.0719527	0.667861	0.776761	0.618457	0.796594	0.778377	0.804292	0.570171	0.530718	0.611146	0.688931	0.703479	0.643535	0.0694346	0.0597824	0.0449925	0.0550134	0.138428	0.255617	0.0794843	0.0666106	0.0474334	0.0862921	0.0628725	0.0774164
	cg21263566	0.13376	0.166671	0.116156	0.0797948	0.100363	0.13675	0.757215	0.884124	0.873786	0.85206	0.88535	0.886986	0.866845	0.864452	0.905397	0.867018	0.907774	0.901489	0.107944	0.0706553	0.10576	0.118292	0.099731	0.105685	0.550406	0.668061	0.407824	0.772178	0.642653	0.682457	0.81216	0.7763	0.83028	0.851766	0.790944	0.798676	0.0854541	0.0627124	0.0646526	0.0644799	0.170036	0.285383	0.0753175	0.0741287	0.0632954	0.0343935	0.0582762	0.0421678
AMBRA1	cg20090290	0.186465	0.144311	0.166262	0.108331	0.118124	0.125027	0.840319	0.904244	0.894442	0.876855	0.887399	0.871681	0.864002	0.907958	0.886344	0.928271	0.913197	0.917966	0.182213	0.1506	0.18042	0.163995	0.175324	0.182014	0.297928	0.226447	0.319985	0.216656	0.258089	0.234972	0.887473	0.847429	0.830819	0.912005	0.841691	0.847871	0.0799199	0.0868042	0.0902422	0.0274046	0.193109	0.2467	0.0687107	0.0694383	0.0822729	0.0484577	0.07713	0.0851788
CCDC88C	cg21890646	0.548423	0.527846	0.535362	0.490061	0.573306	0.538983	0.157316	0.0939995	0.0767794	0.0934399	0.115391	0.0928558	0.0459251	0.075896	0.050873	0.0902019	0.0708292	0.0749928	0.465563	0.489734	0.453368	0.486994	0.484237	0.471726	0.3398	0.527313	0.160212	0.623809	0.455544	0.577757	0.115538	0.127974	0.122488	0.253117	0.193901	0.154333	0.534174	0.501268	0.532429	0.500722	0.575798	0.487979	0.490575	0.459504	0.484765	0.419652	0.529398	0.47598
	cg23036852	0.0785046	0.0727296	0.0745637	0.0580182	0.0701927	0.0676309	0.512398	0.645175	0.599115	0.644344	0.66073	0.650498	0.412845	0.588753	0.634685	0.644953	0.713037	0.553157	0.0690565	0.0811115	0.107087	0.1302	0.0744346	0.096869	0.766146	0.845589	0.73626	0.829773	0.791569	0.757464	0.438436	0.482427	0.475766	0.631662	0.609435	0.535872	0.0592552	0.0397157	0.0372198	0.0423982	0.127214	0.202282	0.0523101	0.0302248	0.0332409	0.0328932	0.0421195	0.0414159
ZNF217	cg09228833	0.183009	0.178317	0.229702	0.0616392	0.091788	0.189873	0.0601288	0.163283	0.0536397	0.235323	0	0.0830944	0.0945823	0.174735	0.201713	0.135349	0.027991	0.0821543	0.095674	0.129525	0.222702	0.13424	0.150088	0.122116	0.465733	0.535501	0.185119	0.695893	0.529928	0.722311	0.117508	0.062132	0.222656	0.174232	0.211875	0.179881	0.271555	0.153737	0.12335	0.130389	0.142339	0.166418	0.247769	0.125601	0.324738	0.342226	0.249478	0.300518
TRIM4	cg14714629	0.136746	0.149056	0.142025	0.0952764	0.11459	0.147557	0.655797	0.807381	0.786036	0.758141	0.788471	0.75518	0.386794	0.532829	0.550408	0.60865	0.645247	0.502049	0.463516	0.548768	0.540024	0.475861	0.435126	0.524252	0.483971	0.638039	0.400292	0.694837	0.561318	0.60051	0.357663	0.446985	0.440711	0.612038	0.57581	0.529049	0.148585	0.129665	0.123409	0.124506	0.166623	0.282516	0.157318	0.158216	0.162728	0.181856	0.159369	0.189922
SLCO2B1	cg20704148	0.449122	0.049009	0.489292	0.466502	0.0532161	0.0590806	0.401979	0.0636692	0.442364	0.420339	0.0474542	0.0537271	0.346089	0.0605101	0.409664	0.429935	0.0537422	0.049676	0.441617	0.0557786	0.503448	0.478871	0.0610285	0.0611759	0.346094	0.0506428	0.312988	0.436961	0.0522783	0.0436414	0.372853	0.0492973	0.397059	0.454714	0.057456	0.044181	0.472396	0.253816	0.418625	0.404784	0.17432	0.331079	0.455503	0.054007	0.489143	0.472725	0.0504209	0.0481479
KRTAP5-7	cg06894070	0.0142559	0.0180911	0.0325727	0.0212365	0.0242741	0.0259525	0.0245468	0.0131345	0.017585	0.0227874	0.0245262	0.0225909	0.0217605	0.0212157	0.018739	0.0288941	0.0259796	0.0238667	0.0199875	0.0153791	0.02567	0.0312961	0.0316839	0.0247243	0.0219529	0.0261107	0.024689	0.0239755	0.0303004	0.0138496	0.0246134	0.018446	0.0196992	0.0284806	0.0297627	0.0315969	0.0253368	0.0395698	0.028392	0.0342857	0.114153	0.0205935	0.0268591	0.0190212	0.0198025	0.0308009	0.0154197	0.0171144
GMCL1L	cg22777560	0.917517	0.279446	0.109454	0.208876	0.303654	0.0669228	0.878846	0.131736	0.0645987	0.217875	0.0980664	0	0.844999	0.0684952	0.0641364	0.20956	0.117031	0.169015	0.906274	0.19006	0.109906	0.155034	0.544939	0.209085	0.881711	0.138374	0.156474	0.236221	0.065309	0.216045	0.8731	0.0308668	0.132251	0.196628	0.152941	0.107306	0.822228	0.122923	0.123234	0.20871	0.379683	0.831933	0.862103	0.226723	0.249264	0.289637	0.0657032	0
TRAF1	cg14064762	0.0752608	0.0742981	0.100127	0.0782991	0.0821543	0.0836687	0.163568	0.147429	0.151901	0.273071	0.240982	0.153016	0.0711797	0.0959073	0.105299	0.138124	0.0982246	0.0998602	0.249047	0.227086	0.237361	0.202758	0.262797	0.217359	0.293406	0.400097	0.140058	0.442854	0.337647	0.391489	0.109244	0.163179	0.215373	0.297855	0.246426	0.12468	0.111656	0.0777334	0.108004	0.0855162	0.121979	0.129195	0.14159	0.0981421	0.125004	0.113116	0.10089	0.107707
ARAP1	cg20831413	0.026564	0.0556263	0.0463424	0.0702132	0.0771732	0.025049	0.485667	0.661912	0.582667	0.565046	0.673385	0.59421	0.240469	0.576675	0.579752	0.64013	0.656524	0.416172	0.050141	0.048129	0.0334537	0.0715671	0.0661171	0.03119	0.398742	0.606551	0.300455	0.709246	0.475279	0.633764	0.175455	0.184102	0.182957	0.349954	0.360537	0.198639	0.0411172	0.0472021	0.0645711	0.0631297	0.119422	0.151032	0.0751816	0.0293139	0.0346171	0.05826	0.0273561	0.0358811
ARHGEF10	cg27134322	0.341162	0.233742	0.256003	0.187156	0.270651	0.270367	0.288595	0.16767	0.168385	0.230823	0.182552	0.257759	0.175844	0.133096	0.140456	0.179612	0.114712	0.161582	0.427331	0.345415	0.364709	0.295653	0.320408	0.313705	0.212986	0.132082	0.143703	0.226453	0.194309	0.125234	0.280285	0.195998	0.235877	0.247579	0.21593	0.155784	0.435125	0.299652	0.347833	0.305995	0.252408	0.29515	0.596449	0.486089	0.547971	0.481256	0.459452	0.538595
ACPP	cg15958424	0.147517	0.133939	0.132263	0.113113	0.126882	0.118304	0.684578	0.794553	0.758438	0.803365	0.844733	0.814948	0.755207	0.827444	0.827095	0.862272	0.868304	0.820779	0.0986842	0.0579881	0.0942514	0.125091	0.087088	0.0921503	0.396813	0.536487	0.309611	0.625154	0.450896	0.560924	0.731546	0.720492	0.697622	0.766296	0.705034	0.700298	0.126987	0.10095	0.0873721	0.0828624	0.170397	0.266975	0.189115	0.0848113	0.159336	0.0966772	0.142348	0.154894
	cg07231045	0.142017	0.150892	0.13071	0.101137	0.086355	0.144983	0.724535	0.829005	0.812231	0.793892	0.806069	0.839283	0.756284	0.802455	0.839966	0.827405	0.861877	0.789455	0.111407	0.0828851	0.104743	0.143854	0.100223	0.119805	0.845366	0.846014	0.784981	0.851142	0.84446	0.819239	0.598467	0.589	0.629272	0.582173	0.541047	0.590992	0.0737875	0.0564609	0.0818163	0.0550689	0.172147	0.273653	0.0950825	0.0360775	0.0598616	0.0342395	0.0402399	0.0499656
PPM1H	cg10524576	0.101549	0.134811	0.115902	0.126575	0.135647	0.111228	0.434962	0.574694	0.604777	0.547804	0.657319	0.626951	0.295257	0.514951	0.559459	0.604997	0.653738	0.461265	0.220704	0.18374	0.21023	0.287089	0.195624	0.190369	0.428852	0.555524	0.365915	0.663459	0.525686	0.564328	0.290675	0.326967	0.422347	0.573735	0.480644	0.370659	0.11981	0.1082	0.129848	0.0820531	0.186675	0.208656	0.135577	0.106262	0.0984654	0.10245	0.094305	0.0609947
ABHD12B	cg21052932	0.644288	0.549621	0.620186	0.562427	0.628567	0.648854	0.163601	0.048031	0.0700277	0.0579857	0.0715128	0.0713133	0.0466165	0.0347333	0.0398646	0.0558393	0.0418229	0.0443769	0.534192	0.405426	0.467655	0.41277	0.521586	0.477741	0.0736548	0.0456815	0.0725985	0.0483841	0.0480562	0.0521651	0.0674438	0.0686292	0.0924719	0.0834361	0.134464	0.0962922	0.678317	0.553038	0.628351	0.60656	0.611948	0.589232	0.508081	0.414223	0.560083	0.406869	0.545875	0.530892
CCR2	cg03928384	0.399783	0.383034	0.342239	0.285841	0.312347	0.447187	0.267943	0.179652	0.239882	0.186564	0.168705	0.193931	0.42169	0.3379	0.301892	0.341774	0.214079	0.366236	0.127417	0.0807701	0.0719859	0.113361	0.104657	0.11971	0.54432	0.385071	0.343902	0.410578	0.429159	0.511851	0.264797	0.405084	0.272105	0.289869	0.229691	0.345942	0.393621	0.34713	0.417182	0.32302	0.337427	0.346596	0.427723	0.402886	0.418539	0.347041	0.372577	0.436807
PASK	cg24169315	0.54601	0.373538	0.324397	0.368488	0.340575	0.401608	0.208063	0.0362499	0.0536022	0.0722208	0.0813849	0.0614325	0.381806	0.0636412	0.0417236	0.0361887	0.0279528	0.152779	0.666172	0.630383	0.55515	0.618059	0.583606	0.628666	0.558601	0.289829	0.147054	0.281201	0.230375	0.338465	0.60739	0.345583	0.315603	0.378979	0.37053	0.430048	0.617735	0.506458	0.479629	0.517745	0.340593	0.389796	0.771022	0.730428	0.739057	0.758216	0.70953	0.799189
	cg03661110	0.0699382	0.0373535	0.0398177	0.0488269	0.034154	0.0418865	0.229356	0.173663	0.197914	0.143727	0.166359	0.246542	0.333535	0.200538	0.242509	0.255626	0.201066	0.244303	0.153701	0.0178489	0.103877	0.0682196	0.0608954	0.0726634	0.551455	0.416987	0.520348	0.449627	0.439841	0.534362	0.405255	0.27653	0.380966	0.320616	0.293408	0.318521	0.0432266	0.0470136	0.0267048	0.0494537	0.0778806	0.077596	0.126321	0.058701	0.126904	0.0834953	0.114706	0.113222
	cg10378348	0.103641	0.10318	0.0747181	0.0584018	0.0785256	0.0739914	0.630293	0.814914	0.762194	0.696925	0.727326	0.772441	0.512188	0.552423	0.638158	0.70142	0.682372	0.620659	0.166876	0.121962	0.221483	0.156112	0.137418	0.136848	0.84285	0.837046	0.816957	0.887114	0.886916	0.841451	0.451083	0.473531	0.48692	0.543148	0.552155	0.564221	0.0734356	0.0736731	0.0557955	0.053023	0.0792654	0.134995	0.0536513	0.0693794	0.0622557	0.0530022	0.0674777	0.0445598
ACVR1B	cg15871766	0.573518	0.520695	0.560865	0.497683	0.502842	0.494696	0.396788	0.359625	0.38728	0.348408	0.456699	0.351631	0.192004	0.305954	0.249347	0.289862	0.350046	0.225517	0.78751	0.740571	0.717089	0.757094	0.725596	0.747641	0.437771	0.68414	0.203765	0.739356	0.557499	0.61778	0.1985	0.215673	0.223916	0.302288	0.345839	0.171227	0.517674	0.436049	0.497704	0.450686	0.564134	0.496415	0.436099	0.427151	0.454545	0.415931	0.447287	0.434368
	cg24448340	0.108263	0.131906	0.102519	0.0646614	0.0795702	0.0954888	0.77643	0.906243	0.867556	0.902992	0.889092	0.888413	0.925599	0.929276	0.930678	0.947558	0.941303	0.946407	0.0716619	0.0443307	0.0823387	0.063866	0.059058	0.0718152	0.120666	0.114483	0.156718	0.104264	0.108272	0.108655	0.896087	0.866272	0.851445	0.846637	0.765094	0.84155	0.0735103	0.0658461	0.0476516	0.0283074	0.129432	0.22976	0.0574286	0.0297245	0.0534854	0.0454693	0.0312037	0.0276511
MYST3	cg02707799	0.566979	0.474069	0.472773	0.413325	0.395684	0.449551	0.263168	0.09708	0.167731	0.111906	0.151904	0.1107	0.0264	0.0894862	0.0575972	0.10185	0.148724	0.182441	0.894775	0.910772	0.885606	0.842025	0.881185	0.829926	0.645004	0.804166	0.480115	0.754672	0.720707	0.846171	0.294688	0.370194	0.423663	0.606972	0.662854	0.485842	0.462945	0.362947	0.467976	0.401228	0.448808	0.477141	0.0975155	0.0817582	0.146972	0.0600975	0.166009	0.0538649
CLEC2D	cg12810837	0.752386	0.779017	0.795642	0.766313	0.772301	0.780692	0.207027	0.0803739	0.110084	0.0891829	0.128062	0.113815	0.021672	0.0463495	0.0396258	0.0383164	0.0522695	0.0563015	0.705698	0.649719	0.690644	0.679962	0.673021	0.692165	0.0431139	0.0486079	0.070002	0.0572678	0.0687873	0.08327	0.0777474	0.110435	0.15058	0.15546	0.202126	0.130642	0.789285	0.774716	0.790848	0.78247	0.737576	0.686244	0.675098	0.698481	0.802353	0.700593	0.759868	0.733046
HHLA2	cg08817540	0.843039	0.650373	0.817031	0.512062	0.789097	0.564105	0.0767292	0.0750714	0.0832709	0.0840786	0.0937606	0.0696596	0.0953806	0.0913304	0.103157	0.127813	0.131133	0.102661	0.143559	0.0718497	0.123745	0.0831277	0.152099	0.117863	0.344846	0.395477	0.205864	0.438188	0.336976	0.385928	0.142172	0.165172	0.228857	0.244235	0.279968	0.202241	0.866437	0.703258	0.868574	0.553975	0.746566	0.512681	0.881827	0.795123	0.859285	0.783723	0.865994	0.849822
ANKRD11	cg08726900	0.388586	0.323522	0.323454	0.297524	0.314683	0.298446	0.1133	0.0586456	0.0548302	0.0673963	0.0824805	0.0388201	0.114289	0.0563609	0.0622787	0.0463221	0.0157093	0.0309339	0.328514	0.319455	0.254484	0.251929	0.274546	0.243332	0.698303	0.538143	0.695262	0.437496	0.527044	0.621311	0.119627	0.0671102	0.058264	0.0900544	0.0736638	0.146101	0.37014	0.381265	0.34145	0.265261	0.367596	0.313594	0.43947	0.370115	0.401178	0.313339	0.378997	0.36668
	cg01044025	0.168527	0.161842	0.20062	0.160729	0.189782	0.115693	0.331494	0.29418	0.264694	0.284988	0.234525	0.295313	0.264348	0.3096	0.398957	0.372305	0.310985	0.393004	0.369069	0.470848	0.428904	0.416726	0.378313	0.403088	0.729792	0.746545	0.705685	0.73461	0.682743	0.769188	0.182157	0.191741	0.175229	0.181983	0.232182	0.142666	0.142164	0.129963	0.173743	0.130096	0.22255	0.211208	0.0796533	0.0648179	0.0740638	0.0546682	0.105033	0.0641294
	cg13984040	0.0436177	0.0733236	0.053703	0.0836842	0.0532988	0.0563041	0.364343	0.531773	0.503284	0.539938	0.574192	0.543187	0.238466	0.523888	0.548013	0.582783	0.605442	0.501493	0.0709099	0.0473673	0.0800094	0.0908648	0.0681177	0.0860362	0.501011	0.527014	0.193367	0.640207	0.535705	0.622267	0.284869	0.345501	0.396355	0.568184	0.52454	0.486301	0.0435686	0.0620263	0.0554408	0.0464712	0.216283	0.263686	0.0733075	0.0478369	0.0705677	0.051196	0.0593818	0.044245
FOXN3	cg15821562	0.135115	0.12224	0.110264	0.123859	0.0842404	0.096972	0.309862	0.245405	0.215766	0.231821	0.277377	0.292922	0.150177	0.116491	0.142962	0.158198	0.170258	0.133418	0.523947	0.57451	0.537852	0.525826	0.520622	0.544766	0.770848	0.776564	0.76932	0.736471	0.758244	0.782028	0.101769	0.19804	0.155087	0.203784	0.266073	0.1579	0.0937476	0.109403	0.115683	0.0986145	0.121118	0.189637	0.048298	0.0447922	0.0491376	0.0412475	0.0321516	0.0471374
	cg11467506	0.0486763	0.0709632	0.0609502	0.0623574	0.0489483	0.0513154	0.500944	0.719502	0.564329	0.599673	0.622598	0.631094	0.147129	0.333348	0.282233	0.377624	0.322119	0.226047	0.0842664	0.171652	0.0690783	0.123639	0.0591369	0.0864004	0.34686	0.47325	0.247393	0.40168	0.305005	0.336999	0.0430779	0.0578978	0.0502271	0.0823506	0.0812166	0.0478836	0.047862	0.0375174	0.051886	0.0495874	0.0818327	0.0815946	0.0469395	0.0371273	0.0433415	0.0402382	0.035622	0.0436645
ARHGAP9	cg08134678	0.294847	0.255187	0.245533	0.250494	0.26883	0.248423	0.212696	0.162336	0.140493	0.17425	0.194859	0.125571	0.277604	0.395569	0.380932	0.413465	0.462833	0.386871	0.526785	0.490673	0.470867	0.528734	0.497514	0.52687	0.578321	0.7202	0.509629	0.737457	0.63124	0.69538	0.335065	0.302549	0.340508	0.430041	0.373815	0.299349	0.318529	0.314777	0.305014	0.309032	0.283427	0.236097	0.411963	0.404774	0.422016	0.462275	0.468893	0.413122
LPCAT1	cg14049990	0.151336	0.145625	0.158374	0.105241	0.0999667	0.130197	0.683696	0.804785	0.765016	0.795019	0.773319	0.756949	0.438408	0.576992	0.616062	0.658789	0.645581	0.526773	0.311622	0.263771	0.317406	0.374876	0.257995	0.335869	0.702986	0.791118	0.709184	0.819273	0.746599	0.784526	0.262946	0.312623	0.334205	0.425828	0.384314	0.30373	0.108793	0.119907	0.104644	0.107635	0.201267	0.263731	0.124746	0.0845705	0.152312	0.182224	0.0890553	0.179078
	cg24999588	0.0533716	0.042317	0.0368252	0.0476863	0.059004	0.0471753	0.0599601	0.0347912	0.0432738	0.071204	0.071034	0.0526696	0.0614408	0.0350691	0.0305	0.0337201	0.0543376	0.0389656	0.057693	0.063475	0.0545513	0.0481631	0.0371207	0.0732277	0.0417495	0.0280025	0.0436154	0.0547871	0.0332917	0.0429187	0.0475284	0.0433894	0.0358438	0.0581047	0.0401407	0.0534882	0.0334057	0.0415037	0.0446278	0.0483149	0.0516966	0.0385774	0.0371058	0.0408369	0.0603286	0.021887	0.0359532	0.0287571
LOC646627	cg23230830	0.103312	0.0805944	0.0900375	0.0519522	0.0765594	0.0765962	0.669991	0.854731	0.786018	0.792238	0.833931	0.77822	0.717529	0.796175	0.841622	0.840273	0.881952	0.788016	0.23663	0.272802	0.219811	0.228322	0.204814	0.236356	0.725593	0.847336	0.741947	0.834334	0.83383	0.828439	0.694198	0.716194	0.735593	0.775783	0.698759	0.701559	0.0453063	0.0341221	0.0436083	0.0306202	0.120566	0.193301	0.0656735	0.0395137	0.0465814	0.0409459	0.0537821	0.0408643
	cg26464978	0.466143	0.429404	0.456145	0.430858	0.441837	0.348689	0.318445	0.337109	0.311537	0.31073	0.3398	0.214628	0.170488	0.255991	0.257376	0.272797	0.285471	0.22828	0.620131	0.704015	0.63847	0.694764	0.701233	0.583156	0.386826	0.614768	0.208331	0.666939	0.423522	0.599328	0.247387	0.372767	0.310385	0.453991	0.510906	0.398366	0.433454	0.499895	0.440137	0.387936	0.477058	0.458459	0.2121	0.154798	0.243067	0.248647	0.18772	0.0964314
	cg03580065	0.14564	0.128199	0.0980292	0.0852322	0.0949059	0.112593	0.497679	0.635517	0.555453	0.573883	0.607148	0.635998	0.585094	0.658347	0.718501	0.658345	0.73005	0.663914	0.120009	0.0793684	0.0842677	0.123396	0.0997022	0.105773	0.69202	0.782415	0.652697	0.811483	0.758725	0.767556	0.630111	0.64089	0.629775	0.695505	0.651049	0.675288	0.101388	0.109078	0.118292	0.0838568	0.186144	0.267956	0.225516	0.0816625	0.112422	0.142375	0.210769	0.107587
NCRNA00188	cg27615938	0.121698	0.139694	0.100124	0.0900116	0.125845	0.0913219	0.533522	0.682634	0.631546	0.612123	0.665169	0.666553	0.304413	0.604367	0.620679	0.59465	0.671926	0.521656	0.418091	0.429457	0.392337	0.434133	0.377765	0.371471	0.525456	0.688494	0.421889	0.711691	0.616365	0.673585	0.37447	0.443013	0.535023	0.671535	0.687014	0.582718	0.1231	0.0951604	0.0588176	0.0681584	0.187001	0.245078	0.136792	0.0681559	0.08416	0.0826701	0.0850451	0.0832021
LUZP6	cg02393640	0.522088	0.472906	0.516716	0.479915	0.48475	0.522063	0.387724	0.529077	0.506813	0.484569	0.555061	0.527271	0.218204	0.491888	0.577226	0.575739	0.612895	0.410883	0.353126	0.272885	0.30098	0.294433	0.235203	0.321701	0.1229	0.111483	0.0895591	0.135057	0.0911707	0.131528	0.240681	0.268466	0.317874	0.425689	0.392396	0.400928	0.503609	0.432073	0.482291	0.458655	0.467752	0.547736	0.258189	0.220602	0.207249	0.13136	0.20092	0.170604
S100A8	cg09174555	0.213145	0.23445	0.216553	0.213841	0.1742	0.228877	0.494557	0.590274	0.569881	0.564862	0.632196	0.563694	0.330215	0.493833	0.533466	0.549634	0.57962	0.481241	0.406783	0.427187	0.443099	0.435691	0.396201	0.4169	0.484176	0.573131	0.37067	0.651687	0.575236	0.588304	0.367201	0.381965	0.451375	0.616408	0.581243	0.49203	0.278846	0.281078	0.2541	0.258674	0.225848	0.311768	0.409499	0.400391	0.369159	0.410294	0.365702	0.387003
IQCE	cg16481332	0.131097	0.138453	0.124979	0.0866602	0.101534	0.132382	0.736117	0.886882	0.865125	0.859447	0.834278	0.882708	0.787853	0.870359	0.874696	0.874866	0.897857	0.891315	0.115496	0.0790972	0.124627	0.174394	0.0985734	0.152769	0.655939	0.651234	0.678872	0.720241	0.678256	0.727589	0.785488	0.775241	0.813269	0.814803	0.750499	0.790638	0.0982642	0.0763753	0.0567111	0.0870495	0.144317	0.267075	0.114677	0.0716587	0.110359	0.0916004	0.0926187	0.167808
MEF2D	cg08123045	0.529306	0.491014	0.488405	0.404289	0.563158	0.483387	0.714951	0.808226	0.802108	0.827875	0.826957	0.828831	0.563293	0.60703	0.635083	0.673955	0.752344	0.60735	0.11601	0.0825448	0.106934	0.105926	0.149475	0.150085	0.156898	0.105574	0.177646	0.163107	0.158652	0.166734	0.471833	0.371134	0.444813	0.450849	0.502946	0.398279	0.436786	0.380131	0.451535	0.366257	0.517871	0.499384	0.24502	0.208783	0.27077	0.181177	0.285668	0.199129
ST6GALNAC1	cg12898019	0.14081	0.088125	0.104822	0.137705	0.132348	0.151931	0.46683	0.597965	0.536792	0.472226	0.577016	0.533224	0.221124	0.471901	0.456727	0.521735	0.565828	0.345326	0.422209	0.537627	0.474183	0.442128	0.530642	0.526944	0.370465	0.607933	0.279011	0.551366	0.457088	0.535485	0.254043	0.385004	0.408223	0.516854	0.495642	0.454243	0.0834529	0.0671912	0.0787904	0.100166	0.202022	0.191138	0.0901658	0.0714388	0.120877	0.0744585	0.0700946	0.0417254
FAM154A	cg01403030	0.40398	0.400639	0.501896	0.39234	0.382711	0.399593	0.242944	0.214221	0.277755	0.295145	0.367917	0.228509	0.103763	0.341637	0.381406	0.438947	0.479276	0.298231	0.528377	0.516552	0.560627	0.580847	0.543792	0.540594	0.436701	0.571653	0.273344	0.675346	0.494643	0.587204	0.179871	0.295393	0.316479	0.530115	0.475144	0.409577	0.409491	0.376449	0.413508	0.381987	0.441716	0.488892	0.182093	0.184844	0.214007	0.0980494	0.199926	0.160586
CUGBP2	cg19548859	0.357023	0.296384	0.322721	0.305197	0.339502	0.347534	0.658513	0.778842	0.756818	0.680972	0.763409	0.798704	0.601518	0.644062	0.71847	0.652465	0.753536	0.644874	0.0730502	0.0551636	0.0671907	0.0788665	0.0748841	0.0871464	0.0501908	0.0423829	0.126533	0.0613109	0.068016	0.0692161	0.366529	0.346207	0.375558	0.372202	0.339052	0.407333	0.420588	0.400186	0.340004	0.346587	0.344991	0.373362	0.521238	0.493508	0.511122	0.527339	0.482283	0.562169
SNTB1	cg13074203	0.147279	0.156994	0.112748	0.115319	0.110846	0.144458	0.682773	0.724066	0.725961	0.711277	0.729135	0.732138	0.328554	0.50193	0.534378	0.541365	0.598765	0.4298	0.283947	0.285416	0.280821	0.290711	0.262968	0.272987	0.867239	0.861723	0.826895	0.866456	0.868845	0.867733	0.150394	0.142127	0.169768	0.216244	0.264401	0.136205	0.226367	0.203565	0.175825	0.188525	0.166457	0.233406	0.447117	0.366869	0.375961	0.399385	0.394279	0.436913
	cg04886849	0.15567	0.148821	0.12889	0.120171	0.12166	0.149708	0.686206	0.79676	0.752767	0.788854	0.815256	0.793877	0.783174	0.801302	0.828654	0.787447	0.852311	0.800291	0.260125	0.217398	0.16271	0.227867	0.237099	0.241696	0.546387	0.679428	0.488816	0.721257	0.636311	0.63283	0.772521	0.748614	0.71992	0.740479	0.720416	0.746943	0.0859782	0.0771215	0.0742133	0.0681967	0.187399	0.30509	0.0983677	0.0637037	0.0573109	0.0606698	0.0679563	0.0520519
	cg09287328	0.320019	0.261935	0.298741	0.270955	0.219813	0.227933	0.821515	0.932936	0.944877	0.944383	0.943535	0.968883	0.943628	0.953913	0.952929	0.969422	0.964641	0.953572	0.102742	0.0933216	0.102598	0.0912949	0.0780689	0.102224	0.0986794	0.0272632	0.0899519	0.027738	0.0718071	0.0538603	0.836021	0.858839	0.834095	0.86218	0.771452	0.844151	0.355764	0.357994	0.28854	0.235008	0.253935	0.348098	0.498855	0.383423	0.497404	0.526576	0.41513	0.426462
ENTPD1	cg10381771	0.143666	0.113013	0.107718	0.0676209	0.0915541	0.0983024	0.725111	0.816386	0.784091	0.808079	0.799738	0.809309	0.779662	0.794018	0.823252	0.829678	0.846635	0.828037	0.121513	0.0964339	0.130334	0.133509	0.101803	0.112857	0.497002	0.578227	0.378472	0.681391	0.525154	0.579713	0.795193	0.77301	0.781426	0.796654	0.732672	0.777787	0.0772767	0.0612378	0.0561027	0.0737903	0.152464	0.244223	0.0813553	0.0473615	0.0694286	0.0540901	0.0539533	0.0422799
PLEKHA1	cg02556345	0.480963	0.481998	0.509705	0.47626	0.467686	0.491497	0.205989	0.101618	0.113612	0.158035	0.152134	0.12058	0.0767056	0.0531217	0.0630013	0.0726381	0.0551007	0.0649296	0.523521	0.504397	0.489574	0.470856	0.500368	0.488205	0.216966	0.199997	0.268563	0.145354	0.18315	0.179228	0.0847194	0.0803913	0.116898	0.103274	0.174057	0.0917087	0.572092	0.526139	0.53678	0.530834	0.482222	0.442644	0.651867	0.638504	0.631352	0.653646	0.665949	0.61538
IQCD	cg14207267	0.173332	0.168891	0.157694	0.167514	0.17842	0.188032	0.481315	0.308356	0.438959	0.497525	0.375873	0.398241	0.729613	0.540078	0.56968	0.529895	0.521705	0.643347	0.250714	0.245251	0.268264	0.261094	0.1945	0.226235	0.810105	0.715892	0.816373	0.706781	0.760625	0.752554	0.708045	0.684232	0.71963	0.691195	0.679056	0.747867	0.228594	0.153447	0.169311	0.155742	0.142373	0.247282	0.223759	0.203106	0.281508	0.216527	0.232833	0.236501
	cg13471188	0.129027	0.132192	0.0866003	0.106214	0.0850565	0.130416	0.690093	0.797509	0.849431	0.832426	0.824088	0.810579	0.74503	0.771326	0.819315	0.822607	0.84234	0.826845	0.0558134	0.055356	0.0900238	0.10329	0.0647607	0.0729459	0.721458	0.80997	0.662012	0.830058	0.777788	0.858053	0.738187	0.669917	0.724294	0.78698	0.719009	0.784122	0.0910677	0.0839953	0.0529954	0.066069	0.151944	0.25823	0.080228	0.0595378	0.0657658	0.0524406	0.0729273	0.0592363
ALOX5AP	cg02982610	0.118602	0.101646	0.0987166	0.0659465	0.0748635	0.0694334	0.404699	0.488737	0.451804	0.478463	0.522996	0.57765	0.614841	0.645689	0.686083	0.614753	0.742726	0.679743	0.0933255	0.117836	0.0843069	0.129489	0.107738	0.095171	0.1635	0.256278	0.139248	0.302929	0.16298	0.205098	0.583216	0.510807	0.491156	0.579762	0.480702	0.553297	0.0673468	0.0676455	0.0472181	0.0443777	0.113873	0.146965	0.067891	0.04683	0.0511856	0.0456076	0.0511055	0.0289675
PTPRC	cg04214459	0.275041	0.269476	0.249666	0.250677	0.330084	0.230774	0.133212	0.11451	0.144836	0.158971	0.11938	0.0830667	0.113803	0.0719835	0.157906	0.0872238	0.146027	0.107185	0.204164	0.238892	0.19211	0.203579	0.19332	0.171842	0.514099	0.540798	0.37037	0.606767	0.523875	0.590763	0.11149	0.141151	0.149024	0.224416	0.158063	0.161052	0.24126	0.189711	0.214834	0.217796	0.34501	0.252314	0.101954	0.0768872	0.102455	0.0300801	0.0618224	0.0442899
TMOD3	cg21078654	0.0997315	0.134914	0.0947612	0.0835674	0.0521587	0.0948061	0.538793	0.338007	0.426623	0.412674	0.551803	0.435773	0.667617	0.545904	0.438278	0.581296	0.500693	0.56253	0.702626	0.573249	0.669542	0.536149	0.542716	0.565565	0.493784	0.500194	0.516046	0.745209	0.523697	0.614506	0.529566	0.537349	0.58438	0.5412	0.530157	0.524565	0.148686	0.13765	0.063053	0.0954886	0.054487	0.131251	0.144852	0.0881915	0.178248	0.176919	0.0878097	0.11895
C13orf30	cg07409200	0.22738	0.0971173	0.0751707	0.0828822	0.114344	0.103935	0.712613	0.799333	0.750637	0.764404	0.803214	0.821393	0.504209	0.631139	0.71087	0.730316	0.801192	0.688063	0.501797	0.295902	0.359062	0.414394	0.376025	0.386729	0.62767	0.743656	0.533867	0.82756	0.688836	0.701887	0.517416	0.551949	0.63286	0.738433	0.752474	0.658991	0.189962	0.0664467	0.0997357	0.0952069	0.166993	0.256418	0.321771	0.0642672	0.144558	0.173068	0.213283	0.133212
INPP5A	cg11771383	0.26233	0.19086	0.195189	0.155601	0.187561	0.16833	0.84638	0.934038	0.942004	0.926939	0.920711	0.956873	0.922703	0.936792	0.926809	0.95294	0.956135	0.94253	0.297711	0.319222	0.300949	0.306607	0.294636	0.312604	0.217773	0.252479	0.241772	0.245207	0.212821	0.29463	0.887315	0.897068	0.868009	0.91315	0.836915	0.909583	0.144088	0.119326	0.134889	0.120084	0.272273	0.31318	0.10617	0.0690841	0.0587964	0.0378692	0.0428162	0.0585385
MYL12A	cg00533990	0.142231	0.141224	0.136094	0.0941507	0.125616	0.125513	0.735467	0.814486	0.865824	0.828063	0.843713	0.862218	0.680653	0.800407	0.81011	0.837831	0.8771	0.784334	0.171955	0.16332	0.150502	0.230207	0.166053	0.171357	0.362643	0.475652	0.205563	0.542802	0.374065	0.515867	0.651223	0.674531	0.706703	0.761609	0.761198	0.790903	0.116964	0.0869463	0.0793047	0.0782714	0.159029	0.272917	0.0891902	0.106723	0.0639217	0.0520131	0.0285902	0.0714922
SERPINB10	cg23696618	0.156757	0.167424	0.147071	0.130222	0.0798423	0.157253	0.663453	0.763879	0.721016	0.774194	0.765719	0.752306	0.573058	0.725895	0.696138	0.77306	0.864363	0.741005	0.18815	0.137907	0.171044	0.265466	0.149498	0.167132	0.623441	0.792847	0.606476	0.808555	0.79741	0.796309	0.628726	0.57271	0.637107	0.777585	0.737038	0.716758	0.115479	0.140974	0.111439	0.116919	0.232082	0.324298	0.168988	0.110029	0.126535	0.170644	0.166148	0.129637
HHEX	cg20180364	0.17173	0.121775	0.115721	0.0813712	0.0842056	0.124017	0.702706	0.793269	0.769162	0.783219	0.758597	0.791064	0.718522	0.713443	0.751404	0.768536	0.757544	0.672472	0.0486326	0.0583092	0.0655683	0.105023	0.0611622	0.0840434	0.59264	0.635889	0.55164	0.709724	0.599183	0.704129	0.479169	0.493436	0.501509	0.513602	0.453164	0.469453	0.108339	0.0709284	0.070575	0.0676217	0.147704	0.249586	0.158045	0.0423051	0.0601073	0.0947829	0.0633672	0.0966027
	cg17706411	0.397828	0.306142	0.374654	0.340057	0.324304	0.349227	0.344112	0.187257	0.242641	0.250804	0.238332	0.223726	0.100956	0.0721182	0.0906532	0.0959027	0.104078	0.099354	0.381861	0.314015	0.37218	0.362482	0.368157	0.363361	0.267696	0.158965	0.170382	0.274699	0.230187	0.224335	0.0970462	0.0928007	0.109818	0.109399	0.146784	0.096534	0.44644	0.386519	0.402322	0.401505	0.355052	0.345355	0.54023	0.470519	0.535486	0.562033	0.55054	0.569879
	cg12431517	0.229715	0.262275	0.285751	0.242791	0.202258	0.171936	0.435486	0.638602	0.518788	0.608565	0.71392	0.675906	0.395146	0.580496	0.676651	0.637	0.732504	0.564351	0.063173	0.0670006	0.0607024	0.115523	0.0813947	0.0814884	0.360216	0.549686	0.204112	0.594504	0.43947	0.558393	0.44438	0.516398	0.525186	0.649358	0.551769	0.638865	0.261254	0.227698	0.22205	0.241013	0.213422	0.3045	0.241581	0.25939	0.292472	0.356382	0.231679	0.200527
TAF1D	cg03607573	0.30114	0.246625	0.273302	0.243955	0.250042	0.274185	0.375674	0.492094	0.432309	0.441831	0.51611	0.465141	0.199996	0.433874	0.473411	0.508047	0.556849	0.35512	0.498748	0.493517	0.496284	0.489241	0.454958	0.474456	0.392844	0.562632	0.243895	0.653777	0.451156	0.543261	0.21289	0.31371	0.348868	0.504323	0.4956	0.380731	0.383038	0.273836	0.303563	0.324181	0.281461	0.330554	0.439894	0.375794	0.398087	0.345124	0.431264	0.432781
CUL3	cg01474011	0.127422	0.119046	0.0606616	0.0644948	0.107692	0.121871	0.751058	0.83117	0.809099	0.756004	0.841435	0.831854	0.813137	0.81265	0.898064	0.870488	0.904381	0.837994	0.394279	0.335546	0.383002	0.377324	0.337084	0.353158	0.627792	0.707083	0.51567	0.757089	0.616084	0.724676	0.708665	0.719278	0.72276	0.784762	0.748645	0.730247	0.084237	0.0640302	0.0607847	0.0683512	0.15227	0.284295	0.0853233	0.0476549	0.0437931	0.0621161	0.0418074	0.0366937
RCAN3	cg25140783	0.704096	0.751186	0.91407	0.882887	0.846685	0.858641	0.207537	0.0891613	0.101668	0.11041	0.112573	0.0842798	0.0549764	0.0422535	0.0561082	0.0428974	0.0480956	0.0566079	0.717252	0.745379	0.857099	0.8827	0.833171	0.836981	0.19884	0.314369	0.080011	0.418522	0.254756	0.34075	0.0861402	0.131901	0.140528	0.122453	0.222936	0.109204	0.811563	0.812912	0.892878	0.897398	0.806943	0.72557	0.63527	0.733388	0.907494	0.832605	0.809072	0.852537
SYS1	cg11410920	0.290955	0.19071	0.245164	0.204224	0.192328	0.21099	0.354782	0.464236	0.483779	0.459663	0.487162	0.459399	0.366295	0.444377	0.535475	0.501716	0.54651	0.460872	0.0516854	0.0334737	0.0490431	0.0419762	0.0731817	0.0642751	0.0391601	0.0451566	0.0846406	0.0571604	0.0437633	0.0412117	0.440932	0.291751	0.397669	0.444535	0.4186	0.489439	0.291994	0.240379	0.217804	0.235662	0.199921	0.275631	0.265992	0.22034	0.284928	0.270135	0.183521	0.256665
PIK3CD	cg12033075	0.589604	0.421281	0.454562	0.591373	0.509021	0.525646	0.104034	0.0485613	0.0608281	0.0534736	0.0526316	0.0368008	0.1569	0.0372483	0.0354632	0.0636089	0.0562323	0.0916449	0.823176	0.683452	0.658383	0.69125	0.699417	0.641242	0.704935	0.788553	0.635281	0.837317	0.765444	0.953737	0.205863	0.19328	0.223928	0.242433	0.333128	0.260532	0.69413	0.572007	0.595968	0.677485	0.427603	0.435259	0.837822	0.86794	0.850983	0.945397	0.88314	0.94498
C1orf92	cg12126706	0.154361	0.113449	0.132865	0.0980779	0.1154	0.163542	0.612071	0.731277	0.772195	0.749558	0.7804	0.778577	0.371536	0.60452	0.686466	0.668768	0.778346	0.576049	0.4213	0.334122	0.532552	0.553035	0.336529	0.45028	0.778459	0.877667	0.741622	0.901	0.886274	0.928517	0.470616	0.47773	0.543994	0.741617	0.674749	0.583628	0.140114	0.0567472	0.0821588	0.121281	0.20787	0.285456	0.0906563	0.052299	0.0665526	0.0472285	0.0773688	0.0724628
DNAJC5	cg00388871	0.160263	0.139907	0.131964	0.105353	0.117236	0.122392	0.59284	0.535572	0.665696	0.570752	0.565601	0.659569	0.735602	0.62014	0.658501	0.60238	0.645682	0.722175	0.37385	0.320857	0.329521	0.384176	0.288905	0.349068	0.760134	0.838778	0.784213	0.879669	0.821473	0.870749	0.747226	0.733925	0.745991	0.760607	0.685743	0.76971	0.104135	0.0834575	0.0871719	0.0636988	0.16302	0.220058	0.0690769	0.0544039	0.0686698	0.046676	0.0418036	0.0482435
TGFB1	cg27540367	0.0881272	0.0884933	0.0762674	0.0676517	0.0535528	0.0695102	0.231964	0.225158	0.189647	0.218294	0.214917	0.199811	0.191063	0.121421	0.130868	0.111304	0.0983918	0.108178	0.0511659	0.0401065	0.0637478	0.0744112	0.0506245	0.0724366	0.365907	0.431611	0.331829	0.414263	0.341524	0.444792	0.18693	0.173963	0.118675	0.23569	0.175433	0.127196	0.107562	0.0953976	0.0981405	0.0957909	0.0883444	0.118748	0.255583	0.202825	0.182306	0.176907	0.199407	0.190665
ITGB2	cg13315706	0.411093	0.414831	0.424768	0.418631	0.37663	0.441454	0.159121	0.0636694	0.134878	0.0882328	0.112313	0.108828	0.0792812	0.128685	0.208345	0.102338	0.147876	0.148281	0.404089	0.405992	0.420205	0.395617	0.418672	0.42249	0.326808	0.445214	0.159482	0.531839	0.33419	0.498583	0.0709791	0.110835	0.112143	0.179474	0.144142	0.118623	0.46147	0.42096	0.453565	0.423529	0.400228	0.402509	0.412734	0.413811	0.441969	0.454004	0.412751	0.441079
ITPRIP	cg24199006	0.0630612	0.0608296	0.0650788	0.0584964	0.0434929	0.0643002	0.260611	0.216912	0.230325	0.264997	0.22007	0.235179	0.23346	0.148216	0.18477	0.215864	0.205543	0.177284	0.067033	0.0579334	0.0743157	0.0800129	0.0701295	0.0803044	0.541063	0.574965	0.527551	0.631991	0.586724	0.579354	0.119552	0.136561	0.135376	0.235911	0.216881	0.131636	0.0566755	0.0517777	0.0623518	0.0499762	0.0920265	0.107239	0.0534731	0.0482933	0.0544371	0.0534241	0.0490779	0.0522371
CDC42BPB	cg09940677	0.440486	0.406266	0.450129	0.382325	0.456883	0.436206	0.454276	0.403689	0.418424	0.411321	0.343348	0.422971	0.423936	0.365846	0.337653	0.364522	0.357351	0.385009	0.411252	0.391532	0.400289	0.393979	0.440364	0.383682	0.169449	0.124891	0.204803	0.175604	0.16041	0.140728	0.425834	0.364154	0.378108	0.387442	0.41054	0.360087	0.468499	0.401935	0.42664	0.389909	0.445412	0.442869	0.402892	0.417624	0.466126	0.386925	0.412076	0.428233
PLEC1	cg18000391	0.646369	0.543687	0.667363	0.521707	0.526549	0.597104	0.270288	0.0912997	0.147789	0.093832	0.134101	0.149354	0.0767019	0.0655705	0.05627	0.0716633	0.0713322	0.10321	0.661177	0.629469	0.702028	0.547146	0.672799	0.732548	0.225682	0.267975	0.158738	0.248565	0.188739	0.310462	0.275753	0.279779	0.307462	0.358107	0.394744	0.299856	0.655443	0.51453	0.65378	0.541981	0.550859	0.621407	0.59953	0.530484	0.667892	0.498353	0.562722	0.617895
PHRF1	cg02304370	0.496886	0.422324	0.425267	0.397276	0.585519	0.376749	0.363674	0.318416	0.295816	0.315348	0.284344	0.222996	0.466377	0.314437	0.324411	0.304894	0.270237	0.331586	0.497557	0.431242	0.417933	0.454735	0.411052	0.347137	0.898215	0.935644	0.877876	0.915782	0.86388	0.893764	0.60384	0.603341	0.611103	0.617865	0.592563	0.593271	0.474271	0.403474	0.44727	0.357625	0.542795	0.399896	0.312919	0.225202	0.283776	0.264685	0.338701	0.185961
	cg20741040	0.0756155	0.0737991	0.0696633	0.049493	0.0689256	0.0833945	0.37242	0.355974	0.353239	0.401105	0.398396	0.392768	0.298813	0.271154	0.316442	0.333786	0.342699	0.288327	0.0739508	0.0633884	0.0802877	0.0809211	0.0724622	0.0775837	0.393272	0.415508	0.333926	0.408829	0.391685	0.424601	0.229258	0.178407	0.222762	0.214909	0.216392	0.167306	0.0625457	0.0634165	0.0593289	0.0642891	0.103122	0.129305	0.0805828	0.0450416	0.0497305	0.0636574	0.0609907	0.0594453
TNFAIP8	cg23985447	0.493295	0.472375	0.505529	0.513568	0.474749	0.53634	0.217701	0.13464	0.177469	0.170177	0.262036	0.159635	0.158195	0.1567	0.246613	0.213381	0.305779	0.207292	0.440474	0.428053	0.435925	0.481166	0.397662	0.446887	0.227458	0.297292	0.085987	0.325024	0.167376	0.297078	0.287559	0.341133	0.371607	0.51831	0.505691	0.472457	0.523923	0.475237	0.498129	0.516204	0.494344	0.516878	0.501591	0.470662	0.446717	0.543287	0.507306	0.531777
PRDM2	cg08425678	0.253876	0.225512	0.247176	0.196158	0.140392	0.160429	0.504141	0.534854	0.554538	0.54625	0.640812	0.640889	0.324451	0.350588	0.409998	0.437222	0.460755	0.430286	0.753959	0.808871	0.788261	0.775273	0.746588	0.7245	0.206841	0.328711	0.13826	0.429634	0.202089	0.340947	0.300769	0.295883	0.389016	0.444085	0.504968	0.415366	0.343325	0.336927	0.297932	0.307847	0.196155	0.283832	0.521991	0.478689	0.482132	0.565959	0.525153	0.573228
HNRNPH1	cg06937549	0.167709	0.15165	0.173705	0.141987	0.0819184	0.12731	0.325771	0.217577	0.242341	0.184233	0.214058	0.245919	0.24742	0.164153	0.164196	0.15753	0.131582	0.212224	0.610468	0.585751	0.573635	0.545282	0.51633	0.576945	0.671019	0.720103	0.647741	0.754343	0.712837	0.810961	0.318724	0.296217	0.255085	0.320142	0.293237	0.324246	0.149464	0.111866	0.152081	0.163779	0.127311	0.196519	0.208772	0.203348	0.242343	0.201985	0.227215	0.207117
	cg08164191	0.147995	0.14444	0.127212	0.0792484	0.0996103	0.12453	0.690076	0.752071	0.759314	0.784327	0.801836	0.81647	0.767612	0.777657	0.833218	0.815335	0.857031	0.785287	0.117014	0.0806692	0.123076	0.134125	0.111641	0.123373	0.487276	0.566989	0.46222	0.681986	0.588252	0.60394	0.756722	0.730999	0.760224	0.750668	0.699162	0.70708	0.117699	0.0718588	0.0796945	0.0573173	0.201628	0.299286	0.0976977	0.058825	0.121173	0.0639102	0.0935373	0.0660747
	cg16349093	0.101476	0.0810383	0.0851099	0.0923825	0.11632	0.0789688	0.729173	0.831227	0.823269	0.853719	0.816153	0.878031	0.731982	0.717028	0.784931	0.801355	0.902401	0.678917	0.0728068	0.056092	0.106889	0.118054	0.0610398	0.0956367	0.766701	0.764986	0.718452	0.88344	0.847678	0.896508	0.598994	0.350125	0.562672	0.661507	0.621874	0.502901	0.0607741	0.0853593	0.0580733	0.0442195	0.155202	0.229808	0.150919	0.07372	0.066989	0.148652	0.129523	0.0609418
DHRS9	cg05624376	0.180916	0.161682	0.0536079	0.107026	0.0875595	0.128342	0.818717	0.859118	0.90187	0.816625	0.865176	0.811564	0.767019	0.839392	0.860652	0.849004	0.885749	0.876613	0.146157	0.0846941	0.0636109	0.134942	0.0831507	0.126819	0.366486	0.573591	0.172085	0.61571	0.42657	0.626739	0.812322	0.808606	0.814857	0.839081	0.775744	0.822155	0.129395	0.132951	0.0768679	0.105845	0.120952	0.338117	0.240911	0.127324	0.213465	0.237991	0.125144	0.15209
CDC42BPB	cg21057323	0.663203	0.655391	0.707496	0.664836	0.796782	0.691887	0.21264	0.142432	0.133446	0.172073	0.162123	0.224922	0.160566	0.133313	0.147998	0.210745	0.178917	0.183154	0.412719	0.350282	0.364397	0.372425	0.396187	0.42214	0.224236	0.335774	0.0763261	0.399682	0.234037	0.350647	0.190948	0.182079	0.214531	0.285875	0.26963	0.25694	0.77112	0.682239	0.720082	0.716542	0.66042	0.584546	0.72447	0.766513	0.772691	0.780646	0.774404	0.799222
PRTFDC1	cg03337218	0.662714	0.648649	0.707645	0.577206	0.655355	0.617527	0.332731	0.408153	0.392383	0.487468	0.548603	0.470257	0.288314	0.582968	0.587804	0.66393	0.687096	0.510158	0.0879459	0.0730104	0.0951455	0.115405	0.131545	0.153387	0.369061	0.627091	0.194261	0.755499	0.418322	0.617481	0.285326	0.343914	0.365368	0.60243	0.518689	0.500046	0.609996	0.587948	0.631921	0.550282	0.658596	0.595602	0.205083	0.3178	0.385629	0.20242	0.332741	0.236065
TAF1B	cg25588844	0.0922757	0.0959278	0.0512361	0.129802	0.0826884	0.126568	0.647178	0.728404	0.772863	0.736406	0.791479	0.830695	0.536296	0.738083	0.704267	0.734884	0.825402	0.682592	0.102256	0.0576994	0.0835017	0.0742911	0.0160617	0.0576276	0.71031	0.828044	0.622084	0.811376	0.711984	0.86014	0.408129	0.522033	0.601528	0.707018	0.751043	0.535414	0.0964713	0.0622848	0.0810487	0.0748826	0.155458	0.183448	0.13306	0.0941822	0.106162	0.0904408	0.0805661	0.0567075
MAEA	cg23447233	0.090229	0.0692813	0.0835957	0.0487057	0.0555912	0.0747471	0.700363	0.791173	0.808079	0.762399	0.799781	0.816442	0.879264	0.846862	0.898602	0.880621	0.883621	0.903157	0.0706405	0.0461304	0.0756988	0.096518	0.0630157	0.055026	0.928913	0.926955	0.917348	0.951524	0.889516	0.928011	0.881581	0.864621	0.844191	0.827972	0.727089	0.878247	0.0183211	0.0311148	0.0369084	0.0199606	0.0986973	0.216421	0.0500103	0.0259852	0.038086	0.0194616	0.0210843	0.00870815
MBNL1	cg13702222	0.425758	0.353985	0.370036	0.346567	0.392185	0.294844	0.291827	0.181143	0.18148	0.173435	0.161666	0.185789	0.186364	0.124032	0.113344	0.13101	0.136332	0.203441	0.656372	0.681343	0.661983	0.639786	0.600672	0.563509	0.562841	0.714495	0.433808	0.765627	0.625032	0.683928	0.240201	0.273366	0.277126	0.40837	0.427282	0.415229	0.385979	0.281296	0.317583	0.277257	0.350181	0.327893	0.117387	0.10267	0.184037	0.0924548	0.135556	0.0925827
PTPRC	cg22073152	0.249411	0.195187	0.150515	0.219888	0.262524	0.159758	0.126621	0.0537834	0.134937	0.0999535	0.0684492	0.0871897	0.134703	0.0830324	0.0764223	0.0679496	0.0617333	0.0850628	0.132963	0.139713	0.121166	0.147613	0.117089	0.118212	0.38728	0.497146	0.29494	0.556586	0.438137	0.452858	0.11008	0.181186	0.144069	0.269498	0.175866	0.16113	0.181213	0.14208	0.206953	0.184189	0.206543	0.15254	0.0527549	0.068629	0.0971738	0.0412693	0.0861317	0.029842
SEMA4B	cg24924577	0.329698	0.328608	0.485534	0.329288	0.368629	0.319075	0.272226	0.199627	0.264644	0.311542	0.210525	0.269621	0.408988	0.379923	0.306513	0.345728	0.343613	0.334785	0.0818261	0.0589884	0.06329	0.0724553	0.0847544	0.0634956	0.0435284	0.0415741	0.053539	0.0536804	0.0399581	0.0385935	0.304037	0.432403	0.408644	0.448946	0.397054	0.334162	0.398984	0.337824	0.45511	0.323027	0.364156	0.327775	0.314371	0.283784	0.462555	0.320759	0.346758	0.272035
TTC7A	cg05927789	0.574706	0.551046	0.637446	0.511698	0.575654	0.549451	0.210991	0.144519	0.108446	0.143775	0.167318	0.148823	0.185236	0.204109	0.168273	0.204539	0.201369	0.239069	0.406012	0.38218	0.388742	0.315318	0.411756	0.354663	0.175586	0.204739	0.190565	0.187912	0.183146	0.218274	0.342544	0.465214	0.463292	0.583111	0.527147	0.460598	0.594645	0.577448	0.646181	0.585876	0.590161	0.555214	0.709045	0.704536	0.744287	0.674658	0.741517	0.758757
C10orf54	cg23282441	0.262876	0.263815	0.243119	0.249294	0.231455	0.330083	0.288959	0.284174	0.218073	0.288018	0.227772	0.238697	0.454763	0.418893	0.313258	0.358231	0.285744	0.404746	0.294054	0.382084	0.343487	0.309983	0.284347	0.362161	0.162044	0.123703	0.167554	0.146458	0.129485	0.117523	0.498904	0.518975	0.476219	0.439776	0.455282	0.450152	0.24608	0.242246	0.210539	0.284564	0.204778	0.280081	0.221624	0.27205	0.255325	0.210088	0.241698	0.324759
BAHCC1	cg25616968	0.196919	0.354934	0.310687	0.107905	0.27669	0.175469	0.752432	0.849693	0.799345	0.848369	0.833626	0.849382	0.774274	0.824084	0.824505	0.83107	0.847732	0.825443	0.381956	0.496289	0.403743	0.42105	0.415816	0.389834	0.221166	0.185441	0.328193	0.320523	0.191665	0.145163	0.716623	0.737236	0.716931	0.807393	0.705974	0.742793	0.181292	0.287205	0.252409	0.0619816	0.306217	0.370862	0.143415	0.337994	0.281845	0.0904615	0.197164	0.0877569
TERF2IP	cg03669394	0.176103	0.115118	0.131108	0.104503	0.165505	0.166762	0.406699	0.545	0.475071	0.475875	0.620643	0.544404	0.235571	0.523367	0.586613	0.5685	0.617463	0.451241	0.0974482	0.0827665	0.0805057	0.0826	0.0692568	0.120368	0.136828	0.12927	0.132786	0.191454	0.190799	0.217785	0.267189	0.358677	0.314373	0.522073	0.458704	0.463185	0.149435	0.0799296	0.112199	0.100819	0.201601	0.199423	0.112632	0.0982789	0.104258	0.116506	0.0576432	0.110664
COPG	cg12216435	0.679178	0.642978	0.664741	0.61787	0.696016	0.654718	0.232804	0.1624	0.147863	0.157371	0.179132	0.15307	0.0437869	0.0581846	0.0603699	0.0635883	0.0758546	0.0810303	0.739346	0.761182	0.764711	0.701032	0.765278	0.699951	0.0242886	0.0699985	0.0313873	0.0366408	0.0319305	0.0726662	0.076299	0.127502	0.131346	0.137116	0.198379	0.131796	0.640548	0.604169	0.626513	0.615093	0.659037	0.587102	0.47787	0.504771	0.559385	0.405891	0.503313	0.474403
TGFBR1	cg13827209	0.135212	0.136643	0.160059	0.138616	0.157599	0.109106	0.179124	0.158302	0.119257	0.147484	0.12666	0.146094	0.136962	0.057646	0.0705045	0.0642338	0.0690392	0.0884193	0.12241	0.146765	0.119966	0.0993281	0.151558	0.0968266	0.364076	0.357529	0.380892	0.310264	0.340586	0.294031	0.0577524	0.0507118	0.0677208	0.060698	0.0927928	0.0576116	0.111043	0.1183	0.147709	0.0945295	0.135783	0.134741	0.0795771	0.0579336	0.0684028	0.0457758	0.0690154	0.0523321
SLC33A1	cg25375916	0.0886455	0.0779176	0.08711	0.0790103	0.0678918	0.0776236	0.516301	0.602662	0.599486	0.568751	0.595076	0.603462	0.338637	0.49591	0.531037	0.559117	0.590761	0.427606	0.372877	0.380288	0.350704	0.353333	0.355332	0.362459	0.53344	0.623865	0.433282	0.687953	0.580744	0.659614	0.387506	0.41239	0.416435	0.604575	0.583946	0.495349	0.0932942	0.101011	0.0695995	0.0995927	0.152283	0.206133	0.17429	0.133411	0.141101	0.134467	0.174392	0.178327
	cg12707346	0.130649	0.108491	0.119757	0.0950995	0.0695315	0.112007	0.691106	0.838924	0.820179	0.771892	0.793385	0.791875	0.676478	0.759833	0.781954	0.737473	0.797766	0.728186	0.294767	0.380161	0.28305	0.27421	0.278223	0.393935	0.729603	0.799191	0.679083	0.758469	0.761154	0.803461	0.567133	0.587014	0.622762	0.552555	0.6129	0.618339	0.0648692	0.0648022	0.0708429	0.059724	0.1834	0.269626	0.0867572	0.0550685	0.0542891	0.0540312	0.0463986	0.0545179
	cg23249922	0.34323	0.257549	0.310357	0.296703	0.224441	0.242907	0.744736	0.887648	0.854411	0.890512	0.830465	0.869111	0.970102	0.982903	0.965055	0.954799	0.959332	0.969317	0.0696069	0.022446	0.0503652	0.0771087	0.0544276	0.0578289	0.0845958	0.0357372	0.106402	0.038122	0.053281	0.057837	0.90363	0.811336	0.81646	0.809485	0.706083	0.832045	0.401964	0.381454	0.338431	0.341855	0.269709	0.406722	0.614327	0.577641	0.616333	0.745611	0.541421	0.536912
RHBDF2	cg26737223	0.122466	0.104383	0.0956712	0.0677479	0.0824992	0.104746	0.693002	0.61577	0.655666	0.364555	0.619915	0.646025	0.479317	0.355211	0.413114	0.260657	0.457452	0.424532	0.237246	0.190679	0.228054	0.115939	0.187524	0.251461	0.0816586	0.0502051	0.0954213	0.0522787	0.0621661	0.0360816	0.306829	0.267015	0.31356	0.20099	0.295084	0.323742	0.190931	0.0927819	0.132547	0.155267	0.103127	0.203369	0.295471	0.211258	0.357178	0.179808	0.296866	0.365246
PRAGMIN	cg25474235	0.652823	0.634351	0.634402	0.616313	0.679117	0.65011	0.174239	0.0658442	0.105102	0.0817929	0.0938313	0.0488722	0.0583825	0.0341144	0.0524962	0.0573358	0.061777	0.0829081	0.524133	0.574947	0.503135	0.488046	0.573066	0.534472	0.24682	0.175612	0.266305	0.137037	0.190766	0.134821	0.0933517	0.107443	0.118424	0.128065	0.168322	0.128235	0.656642	0.623554	0.684593	0.631817	0.658196	0.60063	0.541206	0.531756	0.592581	0.507331	0.633094	0.572689
SLC9A3R1	cg06289802	0.0821464	0.077181	0.0743084	0.0643023	0.0710889	0.0733791	0.779272	0.830082	0.78387	0.837051	0.854901	0.811871	0.429053	0.552476	0.604056	0.627383	0.699147	0.49755	0.768193	0.812193	0.77323	0.79966	0.757599	0.766179	0.939549	0.927803	0.936971	0.947313	0.944303	0.911178	0.251976	0.297876	0.304911	0.425452	0.496334	0.333558	0.0319704	0.0395561	0.0408802	0.0320882	0.181028	0.251927	0.0713671	0.039966	0.0414596	0.0358861	0.0381858	0.0360947
PDE4D	cg00335124	0.09217	0.0872572	0.0907944	0.0651325	0.076485	0.102133	0.697282	0.512693	0.712691	0.621707	0.661363	0.716764	0.648116	0.451943	0.703441	0.615543	0.663711	0.675297	0.757618	0.75505	0.792026	0.776997	0.779554	0.756847	0.902887	0.91418	0.926392	0.949429	0.929496	0.931708	0.523528	0.486598	0.565909	0.502284	0.581203	0.513328	0.0412383	0.0334494	0.0400827	0.0280908	0.107843	0.227288	0.072302	0.0319421	0.0379242	0.0351871	0.0497537	0.0301002
	cg09069886	0.208859	0.177878	0.17981	0.111097	0.141441	0.184326	0.64329	0.643889	0.616152	0.604902	0.65377	0.680644	0.659715	0.666209	0.703914	0.603785	0.662221	0.641686	0.396256	0.37207	0.340979	0.408741	0.327559	0.415679	0.658174	0.729675	0.591576	0.768564	0.66737	0.71961	0.543917	0.542374	0.50268	0.482139	0.467978	0.468392	0.113835	0.0929887	0.0929215	0.071257	0.225521	0.326137	0.11748	0.0641789	0.0785404	0.0586015	0.0544704	0.0767559
	cg13985446	0.330275	0.258393	0.279923	0.186056	0.178041	0.240804	0.481481	0.627647	0.533635	0.559795	0.62995	0.594124	0.235387	0.491323	0.479768	0.555785	0.636446	0.441417	0.678526	0.696244	0.625667	0.687639	0.620592	0.638883	0.500499	0.70602	0.395286	0.722202	0.628798	0.656783	0.367973	0.457514	0.410032	0.663512	0.654742	0.538547	0.311517	0.22003	0.256854	0.221761	0.242263	0.329951	0.191484	0.234535	0.137524	0.191444	0.162636	0.204274
MAZ	cg03527802	0.505411	0.474422	0.500518	0.548158	0.509798	0.503476	0.360312	0.2644	0.354613	0.354208	0.377489	0.286908	0.107587	0.160992	0.199719	0.225382	0.168475	0.262011	0.693821	0.773339	0.714003	0.722912	0.728205	0.690498	0.681049	0.821364	0.701756	0.844508	0.808541	0.875348	0.326133	0.434057	0.432424	0.499227	0.509003	0.475504	0.536547	0.494607	0.525427	0.508544	0.527053	0.533624	0.45763	0.438717	0.496741	0.491867	0.487806	0.435663
FLJ37201	cg10058204	0.0344852	0.0529038	0.0480301	0.0414718	0.0302732	0.910128	0.0264734	0.0602601	0.0374497	0.0105312	0.0300172	0.877584	0.0163833	0.03798	0.02463	0.0169293	0.025254	0.810825	0.0162278	0.0187216	0.0197516	0.00677739	0.0359851	0.916505	0.0229716	0.0211135	0.014786	0.0137793	0.0300803	0.966359	0.0413004	0.0403154	0.00900554	0.0162783	0.0672409	0.835921	0.0353588	0.0062572	0.0271487	0.384857	0.0393269	0.759279	0	0.00472979	0.0371175	0.000350805	0.0188408	0.972527
	cg21380024	0.552578	0.547317	0.603809	0.609639	0.580892	0.627269	0.228541	0.141819	0.156103	0.157407	0.180962	0.155848	0.0325099	0.0213468	0.0511342	0.0618114	0.04233	0.0518034	0.690025	0.688392	0.703865	0.713401	0.720454	0.737211	0.543911	0.664241	0.43415	0.712879	0.573196	0.773392	0.060578	0.0818792	0.110029	0.115084	0.177205	0.0829864	0.506369	0.50327	0.565155	0.529658	0.571075	0.521345	0.262945	0.278231	0.382056	0.27654	0.31751	0.305687
APOL3	cg06703343	0.547171	0.524832	0.57191	0.508512	0.502487	0.390742	0.361079	0.333491	0.321594	0.289558	0.30951	0.279758	0.344054	0.298011	0.291082	0.29157	0.242098	0.246934	0.386925	0.314101	0.378107	0.404835	0.405429	0.278216	0.638066	0.651814	0.581181	0.635358	0.615476	0.607311	0.34818	0.336964	0.323591	0.337828	0.30975	0.237442	0.474212	0.483622	0.536262	0.488442	0.533755	0.483352	0.182448	0.260491	0.33132	0.193528	0.256558	0.109725
BRD2	cg18888137	0.143318	0.136255	0.135892	0.0948595	0.0914655	0.143352	0.702165	0.84707	0.781612	0.756279	0.7911	0.811575	0.813001	0.843361	0.831274	0.837873	0.879933	0.838036	0.236012	0.279387	0.228522	0.253082	0.180992	0.269988	0.788909	0.84879	0.771928	0.918682	0.770075	0.855068	0.802206	0.804436	0.768135	0.795136	0.765249	0.800681	0.088099	0.0914999	0.0701178	0.0694973	0.16502	0.283884	0.0899024	0.0619847	0.0818113	0.0621234	0.0588161	0.0724195
TMEM100	cg01155092	0.11095	0.0996348	0.0757163	0.0575192	0.0664536	0.120031	0.741624	0.858499	0.839946	0.832165	0.827988	0.849675	0.724977	0.793644	0.760304	0.7942	0.831244	0.691277	0.348308	0.249067	0.297816	0.427085	0.291877	0.30381	0.578635	0.549947	0.586585	0.672312	0.645401	0.581644	0.648959	0.696602	0.664545	0.691899	0.684545	0.664675	0.0476362	0.0270412	0.0433893	0.0351032	0.149205	0.230182	0.0506815	0.0274432	0.0370859	0.0202493	0.0247808	0.0102678
TRA2B	cg12825509	0.446826	0.384582	0.424314	0.347826	0.463527	0.338195	0.531091	0.563484	0.51969	0.5339	0.602434	0.584649	0.387984	0.515997	0.544244	0.553121	0.634573	0.456226	0.486816	0.396199	0.435186	0.399799	0.433408	0.46872	0.457992	0.533716	0.257799	0.621066	0.489976	0.539721	0.408704	0.389012	0.402285	0.537313	0.511973	0.490499	0.355287	0.321747	0.343475	0.274391	0.455312	0.363369	0.126542	0.0983859	0.129483	0.0641036	0.174545	0.0533677
TRABD	cg25392995	0.538147	0.537048	0.538127	0.554647	0.488271	0.566199	0.656842	0.701223	0.668171	0.637691	0.731437	0.742799	0.247013	0.425003	0.487582	0.512047	0.55638	0.386619	0.600183	0.572618	0.559436	0.603727	0.45302	0.564914	0.316101	0.407469	0.209824	0.443981	0.313078	0.40086	0.102814	0.131258	0.146353	0.165018	0.224282	0.107862	0.495832	0.470618	0.47409	0.47887	0.456511	0.537025	0.237823	0.186028	0.248076	0.156434	0.185387	0.207951
UNG	cg14642045	0.10093	0.082081	0.0646367	0.0572909	0.0652377	0.0636522	0.867885	0.946011	0.956607	0.924335	0.951617	0.961193	0.823569	0.812475	0.920367	0.838252	0.920234	0.849919	0.507733	0.533259	0.491133	0.527961	0.483118	0.481727	0.976121	0.986536	0.968216	0.979198	0.975014	0.987509	0.65528	0.589411	0.651366	0.46663	0.589943	0.531252	0.0373929	0.0184045	0.0127439	0.00434114	0.0917042	0.236372	0.0358092	0.0160885	0.0238027	0.0179996	0.00668731	0.00250492
CYFIP2	cg10578938	0.17746	0.226742	0.143496	0.173574	0.183913	0.14258	0.224049	0.110464	0.127102	0.156067	0.137153	0.112744	0.0979539	0.0719579	0.0962814	0.113545	0.12676	0.128511	0.57398	0.624989	0.524908	0.575587	0.563316	0.601336	0.224379	0.117283	0.209498	0.193868	0.126584	0.142382	0.161058	0.219544	0.208335	0.294961	0.389743	0.24572	0.171281	0.190777	0.143655	0.137843	0.183027	0.195299	0.0533338	0.0654838	0.0530254	0.0457502	0.0649492	0.0480228
ALS2CR12	cg07227024	0.0140742	0.0330888	0.649014	0.0435403	0.618085	0.020094	0.0196405	0.0580013	0.248956	0.0164138	0.33487	0.0175057	0.0262368	0	0.230479	0.0488533	0.270753	0.0171108	0.023257	0.030311	0.565262	0.0166529	0.611759	0.0422546	0.00467151	0.0276667	0.520411	0.0471411	0.568141	0.00755842	0.0328071	0.026614	0.403745	0.0344906	0.49066	0.0205921	0.292982	0.044713	0.613445	0.0205735	0.676835	0.311089	0.0887538	0.0298845	0.591109	0.00340451	0.614255	0.0393584
ADORA2A	cg20660269	0.0217103	0.0200438	0.0268011	0.0386626	0.0124438	0.0252578	0.0637492	0.0291791	0.014983	0.0182073	0.0240516	0.0215203	0.0162003	0.016981	0.0278572	0.0125306	0.00812525	0.0256768	0.232059	0.218159	0.226534	0.176445	0.192625	0.216589	0.0201749	0.0251021	0.0110539	0.0117709	0.0141194	0.00526336	0.0408815	0.039572	0.0392704	0.0547184	0.0871003	0.0220756	0.0225944	0.0191814	0.0311415	0.0171346	0.0246429	0.0261833	0.0299674	0.0251403	0.0319863	0.0175445	0.0444851	0.023778
IFFO1	cg10838410	0.109414	0.0948914	0.0816065	0.0583396	0.0570995	0.0697141	0.676621	0.871401	0.813002	0.852939	0.788944	0.807584	0.920664	0.952277	0.939803	0.964057	0.941149	0.944199	0.10211	0.087294	0.0809329	0.130707	0.0650011	0.0821808	0.943064	0.930588	0.902098	0.914863	0.933097	0.923364	0.895927	0.809252	0.816814	0.858361	0.704379	0.77103	0.0893141	0.0510432	0.053592	0.0394524	0.105122	0.160227	0.169861	0.0526176	0.146229	0.0488662	0.0550526	0.0443203
	cg12799049	0.0878095	0.094496	0.0844636	0.0655923	0.0808824	0.133901	0.669567	0.781936	0.838161	0.757602	0.810169	0.793423	0.59483	0.743483	0.753033	0.788241	0.779404	0.754755	0.0284823	0.0562708	0.0753492	0.0805039	0.051501	0.085205	0.515402	0.695748	0.350362	0.707181	0.576311	0.628546	0.309681	0.295094	0.428151	0.432865	0.382371	0.317708	0.0141993	0.0426988	0.0416876	0.0360516	0.134533	0.188777	0.0467777	0.0408967	0.0137718	0.0178243	0	0.0562523
CHST11	cg12883014	0.294817	0.214368	0.247546	0.210381	0.195875	0.193544	0.45033	0.335511	0.452058	0.398141	0.424567	0.385773	0.441331	0.516535	0.499455	0.491708	0.506934	0.434913	0.748914	0.789799	0.704985	0.636705	0.644176	0.66418	0.419933	0.45365	0.431847	0.497523	0.467734	0.48761	0.460321	0.513937	0.554481	0.720364	0.584623	0.564931	0.302386	0.22148	0.313332	0.205394	0.306093	0.314258	0.167438	0.16007	0.208538	0.125398	0.168681	0.146735
RIN3	cg02268192	0.151668	0.158112	0.145025	0.0933602	0.142461	0.130506	0.686039	0.772379	0.773783	0.724765	0.70841	0.764542	0.510816	0.583413	0.599373	0.618815	0.646069	0.579972	0.0987416	0.141552	0.115905	0.144569	0.109774	0.132756	0.538765	0.653587	0.553554	0.694177	0.530942	0.675535	0.237937	0.171398	0.230271	0.243998	0.332294	0.1655	0.0924294	0.0971696	0.080653	0.0999379	0.144394	0.213669	0.104034	0.0761152	0.0752188	0.0782365	0.0953637	0.0708052
	cg04051365	0.141634	0.134626	0.120649	0.0665208	0.123238	0.114558	0.830883	0.877253	0.875583	0.888437	0.857154	0.884097	0.861681	0.878291	0.865444	0.859881	0.923934	0.869652	0.517754	0.586092	0.548871	0.563842	0.493784	0.474499	0.104388	0.0701293	0.129502	0.0718193	0.0948804	0.0625004	0.844828	0.810826	0.854695	0.824579	0.78848	0.835481	0.0996846	0.115907	0.0760291	0.0832536	0.14646	0.266701	0.164623	0.153352	0.206527	0.191	0.152114	0.140622
PIWIL2	cg12858593	0.0869199	0.112883	0.0746309	0.0709316	0.181002	0.0961015	0.632333	0.815466	0.751379	0.772028	0.775897	0.656579	0.705962	0.822385	0.796234	0.805541	0.868934	0.794611	0.0654031	0.0466642	0.09742	0.043222	0.0792586	0.0477061	0.236365	0.279189	0.247419	0.392091	0.241423	0.247512	0.714939	0.681547	0.756267	0.681701	0.727989	0.635136	0.0588854	0.0281826	0.0349957	0.0576586	0.113079	0.24469	0.0724047	0.0422862	0.0475561	0.0623756	0.0295156	0.0188472
	cg08460732	0.105417	0.189026	0.00129905	0.0992517	0.141266	0.120038	0.48348	0.689024	0.595889	0.604715	0.790624	0.695756	0.52243	0.572643	0.684234	0.765781	0.758287	0.629487	0.282094	0.128948	0.214885	0.277982	0.214909	0.232652	0.425633	0.680589	0.254518	0.732128	0.575441	0.594257	0.517835	0.485714	0.565821	0.733125	0.71806	0.601365	0.0906421	0.0632264	0.0691481	0.0409538	0.152265	0.232528	0.0208584	0.0671486	0.0474448	0.0470039	0.0117402	0
C17orf87	cg17588003	0.405177	0.423006	0.439067	0.447819	0.436553	0.349154	0.685886	0.801353	0.786562	0.819659	0.808748	0.760005	0.680216	0.675001	0.704375	0.743748	0.730072	0.661559	0.101824	0.0693569	0.109991	0.115089	0.098697	0.0986361	0.13035	0.204391	0.132008	0.227062	0.116893	0.140423	0.409111	0.415709	0.41533	0.479242	0.398386	0.362725	0.410644	0.429462	0.463621	0.462355	0.41077	0.449843	0.516073	0.523844	0.583161	0.584184	0.570063	0.578699
SLC11A1	cg05007997	0.147682	0.147956	0.0676725	0.123882	0.113678	0.133502	0.652147	0.747589	0.753973	0.746177	0.747886	0.738802	0.682832	0.708428	0.73609	0.743666	0.787465	0.715524	0.102709	0.0892164	0.115921	0.133066	0.0996582	0.117008	0.577925	0.659148	0.56549	0.757675	0.645978	0.738548	0.659769	0.692847	0.706368	0.801535	0.669651	0.737988	0.116922	0.135614	0.116779	0.10574	0.158637	0.273229	0.190452	0.1417	0.166564	0.19699	0.189945	0.208395
	cg24598495	0.322497	0.291603	0.323408	0.306921	0.26309	0.278182	0.437972	0.601479	0.586715	0.561887	0.698917	0.631279	0.329111	0.510784	0.572497	0.610975	0.638697	0.489487	0.108268	0.11466	0.138882	0.142953	0.13628	0.139017	0.500613	0.656876	0.399757	0.773821	0.606062	0.698937	0.339332	0.399013	0.417162	0.603305	0.580323	0.499572	0.458971	0.388671	0.414092	0.406068	0.317631	0.369265	0.671015	0.605394	0.673539	0.666347	0.638604	0.70688
SLC22A23	cg04450994	0.791157	0.72055	0.830872	0.733122	0.774779	0.813516	0.23431	0.0821589	0.094403	0.130428	0.121413	0.0987406	0.0624071	0.0787828	0.089716	0.0470313	0.0673406	0.0731882	0.795261	0.807509	0.826354	0.711453	0.771101	0.83914	0.15536	0.198665	0.186546	0.248455	0.207835	0.225255	0.0701508	0.171748	0.157364	0.0906229	0.165361	0.154067	0.838646	0.755426	0.801078	0.818999	0.806789	0.710648	0.795371	0.768727	0.829245	0.699056	0.760306	0.893617
EHD1	cg18518074	0.289148	0.255788	0.307498	0.263033	0.289994	0.25362	0.628718	0.680713	0.732276	0.719565	0.757203	0.750608	0.368463	0.502266	0.507979	0.572361	0.558743	0.551053	0.73271	0.774327	0.762646	0.777042	0.770482	0.71525	0.557065	0.731704	0.583557	0.735699	0.576014	0.677412	0.365605	0.474679	0.480343	0.617856	0.613398	0.563671	0.253877	0.199176	0.268304	0.213371	0.314771	0.397456	0.114917	0.069252	0.101605	0.0457681	0.0786035	0.054594
CARS2	cg08400494	0.187022	0.133007	0.113405	0.104211	0.0966616	0.098814	0.788647	0.899583	0.923522	0.894633	0.849007	0.916609	0.929703	0.946769	0.934541	0.952534	0.944779	0.951243	0.193948	0.18848	0.191186	0.268045	0.159849	0.201696	0.827767	0.814371	0.749348	0.878546	0.760138	0.87337	0.918565	0.875196	0.868213	0.904458	0.800904	0.869444	0.0768127	0.0480851	0.0635841	0.0612192	0.147998	0.271765	0.0646771	0.0322544	0.0408846	0.0368706	0.023556	0.0186454
CORO1A	cg06038367	0.262028	0.23213	0.245404	0.241524	0.208106	0.209134	0.142928	0.0692148	0.0717843	0.0814965	0.0841974	0.0807746	0.0424378	0.0502405	0.0395744	0.0519845	0.0561705	0.044045	0.387712	0.395582	0.387396	0.39815	0.380138	0.361157	0.288859	0.382081	0.21234	0.3939	0.296882	0.324438	0.0735161	0.075654	0.101935	0.0928115	0.1289	0.0729793	0.259031	0.237589	0.23552	0.249165	0.22179	0.234411	0.212045	0.184681	0.228406	0.206136	0.208207	0.162017
HK2	cg27049094	0.454262	0.499035	0.456815	0.344129	0.467408	0.402031	0.260203	0.179944	0.202696	0.124713	0.147428	0.157168	0.509393	0.362535	0.32986	0.253015	0.204847	0.387281	0.606561	0.717591	0.646617	0.649583	0.668795	0.62911	0.924841	0.972736	0.911816	0.897742	0.942378	0.929211	0.623218	0.607025	0.485195	0.371727	0.411852	0.53437	0.377276	0.392739	0.3894	0.308588	0.441362	0.418099	0.117686	0.112326	0.141716	0.0698105	0.1362	0.0505816
C16orf89	cg27664407	0.132941	0.125507	0.107459	0.0937194	0.112504	0.174133	0.571055	0.621248	0.709168	0.604108	0.662961	0.698048	0.591986	0.626075	0.700481	0.651622	0.705119	0.736018	0.137252	0.0832365	0.113901	0.124263	0.153047	0.115199	0.72591	0.835448	0.743722	0.828438	0.807703	0.796165	0.675434	0.653176	0.641838	0.735461	0.705181	0.729492	0.115143	0.0978859	0.10626	0.157163	0.211794	0.234599	0.174466	0.140797	0.196304	0.121997	0.226076	0.251193
GATAD2B	cg08202226	0.547302	0.504109	0.521321	0.508214	0.524639	0.468877	0.370202	0.463257	0.362201	0.342839	0.495984	0.367459	0.328145	0.363292	0.427043	0.496072	0.536923	0.349134	0.228845	0.142239	0.142896	0.203136	0.147596	0.170082	0.588895	0.741003	0.551772	0.822238	0.707311	0.759834	0.352821	0.40063	0.411857	0.546839	0.505624	0.434098	0.497052	0.42705	0.465563	0.457763	0.469491	0.439939	0.387827	0.313626	0.307999	0.326565	0.37777	0.288071
DQX1	cg00588297	0.191528	0.16692	0.114069	0.15847	0.19292	0.232403	0.53755	0.696548	0.688294	0.651766	0.723351	0.71413	0.403705	0.585046	0.602955	0.625984	0.702683	0.527673	0.096732	0.0971214	0.096169	0.114577	0.105923	0.118094	0.135722	0.177124	0.129099	0.230642	0.141261	0.172356	0.358978	0.425961	0.378245	0.583846	0.537231	0.485074	0.165531	0.145514	0.181003	0.18751	0.216566	0.294789	0.186346	0.168562	0.171516	0.160163	0.187801	0.18056
	cg21762695	0.121114	0.0937311	0.0713925	0.0631064	0.0787157	0.0922551	0.728864	0.789391	0.809764	0.78847	0.858226	0.788835	0.633957	0.735896	0.784735	0.785134	0.826823	0.718217	0.610361	0.622995	0.616994	0.628363	0.587985	0.595337	0.682056	0.770706	0.660804	0.803075	0.769178	0.788587	0.604991	0.663682	0.734847	0.813599	0.775799	0.72541	0.0660468	0.0575733	0.0547357	0.049367	0.165522	0.243285	0.0720553	0.0252309	0.0433192	0.0242314	0.0371098	0.0242712
IDH2	cg22446709	0.0421451	0.0266912	0.0237663	0.0234128	0.0353922	0.0388252	0.0768928	0.0445418	0.0677842	0.0881302	0.0482443	0.0596927	0.0315938	0.0157865	0.0671908	0.0286309	0.0123021	0.0114137	0.0507629	0.0383254	0.0376358	0.0565901	0.0504645	0.0429094	0.357281	0.421545	0.261663	0.516848	0.372332	0.41898	0.0251924	0.0301079	0.0480679	0.103809	0.0560936	0.0352494	0.0461745	0.0124211	0.0408951	0.0446059	0.0526018	0.045967	0.0297056	0.0386289	0.0230646	0.0312513	0.0144081	0.0220095
	cg25601713	0.0601995	0.145131	0.0964655	0.907551	0.552015	0.0706838	0.0542029	0.0910597	0.0722444	0.912387	0.621078	0.105275	0.040989	0.0788972	0.0243946	0.937416	0.633928	0.0406972	0.05837	0.0265868	0.0447294	0.938274	0.616213	0.0809177	0.0515905	0.0806298	0.0575749	0.965136	0.623844	0.147791	0.0366657	0.0446414	0.0663611	0.873091	0.591513	0.0287391	0.07184	0.43707	0.277122	0.758366	0.643493	0.0587754	0.0569025	0.0747718	0.0579552	0.922536	0.580193	0.0671586
ZHX1	cg00078299	0.3084	0.252328	0.240408	0.222085	0.283189	0.269122	0.348566	0.474585	0.465374	0.360352	0.510923	0.469077	0.333268	0.612253	0.674352	0.694213	0.719449	0.49156	0.183249	0.115462	0.210753	0.152405	0.153467	0.141283	0.772617	0.787211	0.655424	0.871236	0.827444	0.83506	0.554458	0.502326	0.628094	0.686552	0.711761	0.615324	0.249029	0.174797	0.23402	0.183692	0.2573	0.320011	0.0743377	0.0469059	0.0254459	0.0206127	0.11778	0.00642823
CS	cg16268734	0.141399	0.163153	0.133274	0.131827	0.136039	0.173444	0.861307	0.908876	0.876182	0.894279	0.892474	0.905182	0.940323	0.948089	0.926389	0.959068	0.929207	0.92847	0.252629	0.166194	0.223498	0.304658	0.187459	0.279478	0.502596	0.476768	0.354539	0.538487	0.415811	0.49849	0.936353	0.895702	0.887892	0.880852	0.849673	0.903205	0.113087	0.105857	0.0810463	0.067135	0.190956	0.345268	0.10422	0.0920913	0.0892654	0.0880743	0.0725291	0.0705841
HLA-DMB	cg01374870	0.139537	0.123277	0.110096	0.113829	0.108734	0.109027	0.742863	0.870676	0.848556	0.840337	0.846795	0.869874	0.90016	0.877144	0.901747	0.914918	0.914882	0.907739	0.0582343	0.0400129	0.0664846	0.100458	0.0466651	0.0799148	0.547391	0.581186	0.428951	0.635725	0.439259	0.597529	0.890177	0.820161	0.816428	0.819133	0.76385	0.84212	0.121889	0.1272	0.0967252	0.100708	0.165798	0.258155	0.307383	0.204804	0.219964	0.295637	0.192212	0.203185
	cg22900266	0.298239	0.276199	0.213482	0.201451	0.221628	0.24374	0.777266	0.904626	0.873214	0.888081	0.87983	0.897514	0.909085	0.942933	0.935613	0.939543	0.935266	0.915636	0.159274	0.150435	0.165142	0.182004	0.142205	0.17226	0.215885	0.333906	0.201664	0.366431	0.210183	0.372456	0.882172	0.852201	0.811135	0.812361	0.757805	0.859564	0.233039	0.238919	0.182417	0.167705	0.272021	0.393148	0.251386	0.239162	0.195888	0.312211	0.252502	0.236458
FGR	cg12465678	0.125939	0.115515	0.103906	0.0917831	0.113042	0.101875	0.752375	0.858477	0.870446	0.876835	0.866098	0.852814	0.483873	0.58077	0.650139	0.675256	0.691068	0.524273	0.0829682	0.0679577	0.0883174	0.0727216	0.0695067	0.085416	0.451524	0.418601	0.359828	0.498055	0.355163	0.479534	0.0950383	0.115446	0.123936	0.217604	0.229068	0.085937	0.0468384	0.0761357	0.0746678	0.0686048	0.154798	0.238093	0.0804964	0.0432789	0.0865585	0.0736632	0.0671882	0.0550373
	cg03722295	0.777549	0.758006	0.794007	0.756733	0.778034	0.70297	0.165654	0.127559	0.200965	0.17561	0.19608	0.137377	0.112028	0.106353	0.209432	0.186834	0.189332	0.148058	0.338975	0.248489	0.311561	0.344168	0.299829	0.308053	0.260882	0.387613	0.149697	0.429064	0.278614	0.448023	0.0838957	0.0948419	0.124557	0.172071	0.138109	0.168292	0.782035	0.795246	0.790991	0.735836	0.73779	0.671975	0.790171	0.789972	0.791748	0.762785	0.783654	0.733019
SLC2A5	cg16104584	0.162594	0.121719	0.115198	0.115385	0.0899023	0.144103	0.48391	0.615351	0.612938	0.607772	0.658274	0.622888	0.290072	0.522296	0.550794	0.595757	0.678862	0.490488	0.25205	0.310544	0.268469	0.337342	0.247483	0.289647	0.59754	0.715265	0.561735	0.748209	0.692108	0.779312	0.323948	0.447001	0.422103	0.64586	0.587949	0.546699	0.267103	0.296493	0.248855	0.272971	0.160857	0.234782	0.610674	0.572331	0.547231	0.717063	0.589098	0.686481
CSK	cg01735277	0.73519	0.704037	0.734203	0.750452	0.773001	0.73238	0.253377	0.103183	0.121872	0.139877	0.149116	0.116527	0.0337245	0.0318662	0.0427232	0.0529955	0.0399211	0.0485526	0.685406	0.662682	0.640375	0.681988	0.666702	0.656994	0.168618	0.243629	0.080686	0.309014	0.153568	0.290204	0.0977519	0.165724	0.141309	0.201734	0.263602	0.163704	0.705533	0.682587	0.714169	0.683685	0.717609	0.658037	0.591751	0.595848	0.615718	0.56736	0.627537	0.57021
APOL3	cg08390994	0.372213	0.356234	0.359641	0.340336	0.356815	0.28377	0.33082	0.313462	0.293384	0.333284	0.353016	0.264675	0.306845	0.239674	0.254373	0.286158	0.21115	0.218173	0.311599	0.23703	0.275489	0.280672	0.293718	0.227689	0.631996	0.657081	0.560577	0.661744	0.593617	0.565946	0.302536	0.294678	0.266086	0.307276	0.232788	0.152063	0.340078	0.320334	0.346229	0.331774	0.33559	0.329727	0.107196	0.149056	0.165633	0.067586	0.16688	0.0842542
	cg21283832	0.084141	0.0982912	0.0738569	0.0466144	0.0688841	0.075563	0.736541	0.844457	0.854799	0.801228	0.874114	0.856328	0.867826	0.878783	0.867098	0.873588	0.894179	0.886865	0.169626	0.131076	0.168125	0.190676	0.170531	0.184338	0.916083	0.92914	0.923155	0.925184	0.921405	0.919469	0.847836	0.819646	0.795943	0.85318	0.76192	0.848758	0.0466745	0.051931	0.0494716	0.0389918	0.222529	0.232454	0.0954064	0.0326336	0.0406849	0.0352686	0.033513	0.0283369
NAPSB	cg15474337	0.662546	0.637063	0.762581	0.74922	0.707879	0.730696	0.220193	0.236185	0.18963	0.300085	0.331987	0.273255	0.0998756	0.195767	0.225266	0.321592	0.341106	0.22823	0.0960579	0.0785465	0.0742024	0.0787298	0.130763	0.13159	0.0520969	0.0658351	0.0482979	0.0696818	0.0650265	0.0858938	0.0922682	0.095983	0.0562165	0.162995	0.151089	0.110289	0.793664	0.729482	0.722121	0.729351	0.668517	0.678997	0.725789	0.658172	0.77963	0.745446	0.774974	0.838
NRP1	cg25179876	0.101368	0.149998	0.140009	0.113835	0.0796672	0.135705	0.590135	0.757392	0.80777	0.687675	0.788537	0.776389	0.554603	0.668363	0.678505	0.717107	0.796475	0.662214	0.065758	0.0814275	0.0821478	0.119628	0.075845	0.0850686	0.613466	0.760498	0.597605	0.767554	0.741234	0.762072	0.528271	0.5023	0.561176	0.698347	0.603567	0.574418	0.0941316	0.112336	0.0880101	0.0711809	0.184554	0.21068	0.191617	0.17924	0.190048	0.162745	0.1066	0.120309
IQCE	cg09595020	0.199608	0.177655	0.173892	0.182267	0.175528	0.1844	0.616917	0.726387	0.753353	0.746826	0.724883	0.769393	0.633976	0.669461	0.760458	0.754651	0.76345	0.733788	0.105061	0.0692527	0.11725	0.154502	0.102966	0.159959	0.41413	0.377402	0.397993	0.517261	0.432519	0.504289	0.552875	0.539341	0.580399	0.63485	0.569442	0.649406	0.189386	0.171613	0.154441	0.182015	0.215552	0.272635	0.232341	0.17022	0.245395	0.210633	0.205809	0.329437
VGLL4	cg18062721	0.469372	0.33412	0.421725	0.341671	0.404387	0.386502	0.788337	0.634268	0.671462	0.635057	0.580933	0.698208	0.770901	0.547928	0.511331	0.463051	0.429871	0.582247	0.636508	0.572921	0.582361	0.500826	0.546617	0.553956	0.0806694	0.0338967	0.0804524	0.069688	0.0768684	0.0626553	0.671562	0.68018	0.622849	0.542624	0.566078	0.574301	0.350483	0.281955	0.37716	0.292382	0.406916	0.436877	0.10819	0.112414	0.151605	0.0866842	0.128619	0.0766907
AADACL2	cg26295774	0.32645	0.344375	0.100616	0.341234	0.145554	0.371082	0.557484	0.762515	0.586264	0.707946	0.745807	0.78728	0.410074	0.650783	0.671814	0.709588	0.745415	0.538358	0.356251	0.304367	0.157885	0.434402	0.194454	0.372257	0.611422	0.786111	0.572182	0.78133	0.741952	0.711047	0.320231	0.30198	0.34082	0.568622	0.440435	0.458842	0.288659	0.277554	0.0775928	0.297707	0.231516	0.361774	0.257869	0.185403	0.0469671	0.146982	0.103741	0.179355
CTSZ	cg06125903	0.568729	0.426364	0.50604	0.456877	0.390682	0.442966	0.764207	0.918632	0.915927	0.898019	0.868701	0.907602	0.951037	0.971315	0.953731	0.91883	0.952415	0.948769	0.109831	0.0267328	0.0909273	0.0713945	0.0503735	0.0624905	0.0694112	0.00732601	0.0814078	0.0272429	0.0441359	0.0175933	0.932795	0.863151	0.854093	0.869008	0.78066	0.894122	0.46917	0.277229	0.450618	0.373207	0.44229	0.565186	0.199364	0.111138	0.147091	0.077193	0.0910581	0.037261
MAEA	cg21167046	0.176545	0.11687	0.106585	0.0963883	0.123129	0.12733	0.545547	0.54497	0.581873	0.525627	0.600215	0.629886	0.610971	0.64072	0.637979	0.579934	0.58381	0.587041	0.110785	0.0815653	0.128006	0.146975	0.0748972	0.108211	0.683455	0.738391	0.640024	0.766992	0.677745	0.764925	0.624139	0.626643	0.58558	0.602769	0.509219	0.617791	0.118064	0.0692281	0.0620475	0.0768692	0.137766	0.249483	0.100116	0.0551076	0.0876964	0.0667952	0.0649638	0.0659021
	cg04949225	0.113849	0.128079	0.112987	0.124789	0.102802	0.163692	0.406466	0.60771	0.52909	0.527415	0.614607	0.585302	0.307651	0.488411	0.516409	0.552288	0.580979	0.451991	0.0727181	0.0927243	0.107791	0.136304	0.103693	0.115574	0.575498	0.696552	0.501662	0.729007	0.606748	0.704149	0.326745	0.364901	0.392491	0.617103	0.547367	0.506379	0.240913	0.279091	0.185431	0.236902	0.181507	0.247459	0.425172	0.408947	0.429207	0.490165	0.442377	0.47757
SLC22A15	cg12609063	0.684441	0.602985	0.663262	0.613096	0.622977	0.63004	0.262546	0.124986	0.155967	0.118515	0.173944	0.159196	0.0682103	0.0702681	0.0977504	0.0722012	0.0552087	0.0595372	0.863502	0.870629	0.856694	0.806607	0.880426	0.824604	0.323862	0.361542	0.253768	0.423785	0.314618	0.307424	0.117066	0.124798	0.158264	0.1468	0.211569	0.146746	0.752169	0.629836	0.720228	0.677218	0.599771	0.58922	0.798041	0.755212	0.807246	0.764506	0.813119	0.830359
	cg06407843	0.141613	0.104668	0.0967287	0.0815435	0.115512	0.127472	0.791194	0.9349	0.838236	0.835876	0.891505	0.819871	0.859877	0.897828	0.91612	0.88392	0.924674	0.898442	0.112387	0.0491767	0.0931622	0.0895822	0.0593754	0.100979	0.696101	0.710449	0.493344	0.784302	0.632844	0.769987	0.840734	0.809627	0.81884	0.820507	0.74859	0.877949	0.0709624	0.0909089	0.0665937	0.0412403	0.163577	0.272341	0.0678951	0.0368729	0.0595029	0.0346592	0.0615634	0.0396403
MIR1227	cg01627405	0.104656	0.095197	0.0802815	0.0512351	0.0826878	0.0986076	0.641261	0.763182	0.72157	0.723209	0.780366	0.761879	0.566956	0.68693	0.678589	0.712961	0.821935	0.669844	0.363295	0.365902	0.333288	0.370912	0.322924	0.348127	0.695404	0.822169	0.676864	0.848313	0.785191	0.809921	0.583448	0.63501	0.589499	0.713363	0.661973	0.721111	0.0541224	0.0576274	0.0537788	0.0319812	0.138544	0.262412	0.0802175	0.0432782	0.0534685	0.0559501	0.0483283	0.04128
BEND7	cg19695507	0.129934	0.0862963	0.121177	0.0514259	0.113608	0.134866	0.207215	0.1106	0.119011	0.0945147	0.165283	0.139126	0.140948	0.13492	0.151924	0.135355	0.12063	0.125487	0.18873	0.141542	0.218831	0.0926818	0.214445	0.244795	0.0584669	0.0603844	0.0428244	0.0453549	0.0730958	0.0903308	0.151438	0.137833	0.159409	0.117931	0.201754	0.147497	0.11761	0.0733189	0.108551	0.0541372	0.0852502	0.144734	0.061004	0.0622068	0.0740973	0.0461625	0.0475559	0.0643796
SMG1	cg01566692	0.161978	0.123406	0.132319	0.0843523	0.131373	0.125033	0.728984	0.804926	0.807915	0.789097	0.795664	0.807158	0.641685	0.716194	0.761323	0.765925	0.764867	0.723439	0.460486	0.461583	0.455875	0.451994	0.396043	0.440538	0.585678	0.686897	0.485573	0.727315	0.653791	0.713158	0.625989	0.626978	0.679665	0.744204	0.709657	0.67891	0.107117	0.104441	0.100108	0.104773	0.194308	0.292997	0.120476	0.0903778	0.0955515	0.0765601	0.0875034	0.0915672
RGS17	cg24028809	0.258494	0.222064	0.20526	0.208817	0.278007	0.207827	0.399304	0.559635	0.513482	0.470982	0.579528	0.540327	0.231602	0.481596	0.54735	0.544611	0.602772	0.390289	0.0988259	0.0638762	0.0872526	0.105133	0.0886656	0.0932547	0.429808	0.606266	0.30515	0.651671	0.496238	0.577697	0.237398	0.29441	0.325949	0.561002	0.50938	0.411216	0.328928	0.302894	0.264665	0.282747	0.309108	0.289283	0.429263	0.332826	0.364965	0.36877	0.40792	0.381216
	cg19097880	0.651839	0.713649	0.717507	0.628806	0.73587	0.745535	0.260644	0.131724	0.122525	0.111764	0.165852	0.117432	0.0231156	0.0535548	0.0389625	0.0466097	0.0711448	0.0473652	0.741273	0.794496	0.748033	0.742757	0.762511	0.757643	0.0513531	0.0446469	0.0667085	0.0532308	0.0746048	0.0854147	0.0820046	0.136286	0.206927	0.114447	0.242466	0.150746	0.565512	0.591384	0.649615	0.60229	0.707394	0.67488	0.172255	0.225229	0.281724	0.0954612	0.292077	0.0934705
	cg10274029	0.734964	0.692893	0.710847	0.739589	0.669669	0.783282	0.255597	0.208755	0.239304	0.330928	0.29092	0.246664	0.222142	0.369602	0.417033	0.433256	0.40534	0.334461	0.433929	0.336977	0.416543	0.423259	0.326059	0.486746	0.235859	0.271548	0.126284	0.39745	0.18231	0.338176	0.268255	0.217742	0.291755	0.366059	0.317577	0.318593	0.793296	0.729844	0.743218	0.742333	0.631597	0.692646	0.85181	0.817714	0.842729	0.813178	0.780587	0.901902
PIWIL2	cg03594078	0.144204	0.13356	0.176303	0.0937311	0.125864	0.114021	0.759187	0.839409	0.842649	0.826818	0.832732	0.867878	0.741617	0.768531	0.816551	0.867954	0.874422	0.803805	0.0833169	0.0957832	0.121434	0.130238	0.0923011	0.0970666	0.75875	0.845702	0.770248	0.855927	0.842596	0.859049	0.743499	0.668288	0.730289	0.824127	0.816643	0.797767	0.0713269	0.0797461	0.0687462	0.0643861	0.175508	0.298796	0.114696	0.0547323	0.0670232	0.0552912	0.0489584	0.0809532
CPNE7	cg00892703	0.510483	0.480931	0.568831	0.695762	0.753078	0.766208	0.206285	0.0897776	0.139278	0.151364	0.163996	0.17029	0.0633491	0.0508235	0.0937812	0.0465826	0.0388338	0.0632	0.54249	0.520938	0.568881	0.775999	0.832025	0.838756	0.510048	0.494605	0.49623	0.767059	0.788723	0.835891	0.141174	0.0976723	0.144826	0.199697	0.288257	0.193638	0.493293	0.489722	0.512317	0.652204	0.745073	0.690498	0.500086	0.345285	0.457026	0.449624	0.533529	0.549973
CHD3	cg12870750	0.129985	0.162956	0.177241	0.179584	0.159374	0.174068	0.239165	0.156939	0.149873	0.151528	0.177375	0.16911	0.200614	0.151952	0.152146	0.159142	0.15955	0.163996	0.434832	0.482085	0.440491	0.455876	0.408889	0.46946	0.741574	0.704279	0.671252	0.763338	0.734983	0.688728	0.255184	0.278783	0.232311	0.301419	0.285394	0.270452	0.190663	0.191611	0.135656	0.164723	0.193937	0.240792	0.153912	0.172775	0.172909	0.164515	0.151394	0.154758
COL4A1	cg12081643	0.152338	0.11937	0.263216	0.128935	0.191824	0.111787	0.390019	0.515827	0.493763	0.469355	0.531273	0.515152	0.264598	0.452955	0.445043	0.530096	0.537275	0.407687	0.283066	0.298692	0.341348	0.332529	0.315232	0.259876	0.419502	0.534868	0.32803	0.580608	0.512744	0.515879	0.308967	0.330585	0.363499	0.520712	0.512918	0.431984	0.181229	0.115304	0.249884	0.130276	0.243746	0.202751	0.0938113	0.0820617	0.192117	0.0857689	0.185827	0.0745694
DENND3	cg16499923	0.167595	0.137998	0.124745	0.0905767	0.0739962	0.162828	0.542045	0.618691	0.616674	0.608453	0.628597	0.631735	0.57405	0.657156	0.648331	0.694232	0.692353	0.655133	0.320352	0.325664	0.336205	0.400991	0.304302	0.345331	0.614846	0.723435	0.600396	0.766428	0.672632	0.739543	0.49812	0.576374	0.563294	0.655034	0.592967	0.601994	0.0749071	0.0802398	0.0507658	0.0212275	0.245534	0.3035	0.114049	0.0301887	0.0460756	0.0866357	0.0428698	0.0529692
FBXO31	cg26771582	0.198334	0.0882386	0.178346	0.164587	0.150119	0.158739	0.380194	0.363009	0.324898	0.350598	0.371607	0.390411	0.282543	0.270792	0.230667	0.28682	0.33811	0.335097	0.281614	0.142051	0.265256	0.316516	0.244476	0.225825	0.440492	0.436554	0.395651	0.590177	0.525072	0.558708	0.352566	0.309498	0.336892	0.499186	0.467774	0.344674	0.174443	0.132053	0.181006	0.165079	0.187777	0.20133	0.210308	0.0815008	0.202534	0.170344	0.200969	0.170777
UBXN11	cg01905489	0.288721	0.244	0.242452	0.195812	0.462938	0.224467	0.253376	0.203294	0.203372	0.217393	0.404573	0.214242	0.177137	0.154339	0.126094	0.138906	0.324097	0.205528	0.497091	0.460407	0.467236	0.456948	0.562933	0.484603	0.124166	0.111324	0.104646	0.129808	0.250623	0.112272	0.321759	0.290688	0.307069	0.334459	0.466313	0.309192	0.261732	0.229179	0.289598	0.200598	0.429706	0.28152	0.159248	0.119788	0.165202	0.115374	0.406529	0.143197
	cg22540135	0.0517906	0.0591464	0.0667627	0.0406983	0.0675286	0.0534589	0.288907	0.449963	0.353449	0.376221	0.446187	0.435748	0.131107	0.275716	0.318372	0.332969	0.374524	0.211123	0.0430818	0.048003	0.062089	0.0662482	0.0508479	0.0662672	0.185143	0.270737	0.0642309	0.296415	0.179667	0.265387	0.0835653	0.0860011	0.0556763	0.150586	0.14208	0.0744955	0.0486082	0.04418	0.0460112	0.0514842	0.0937105	0.10449	0.0582525	0.0445719	0.0507941	0.0675926	0.0456964	0.0406546
MITF	cg18496212	0.0859912	0.115951	0.0593068	0.0966803	0.109802	0.0616308	0.705126	0.614009	0.668661	0.881511	0.899378	0.592327	0.707521	0.487754	0.589476	0.863794	0.84782	0.523977	0.046377	0.0540427	0.120187	0.129444	0.089447	0.0647166	0.859886	0.792858	0.820271	0.83452	0.857572	0.779936	0.697932	0.481129	0.548787	0.692084	0.775758	0.446158	0.0681018	0.0892233	0.061381	0.0704592	0.138776	0.13819	0.0532635	0.0527479	0.109085	0.0646042	0.0419746	0.0550085
ITGB2	cg04321224	0.299997	0.275933	0.291617	0.251924	0.242096	0.298004	0.26133	0.133551	0.223941	0.153593	0.167203	0.198082	0.245285	0.312682	0.295548	0.189697	0.219664	0.345764	0.426346	0.412632	0.408382	0.426458	0.356763	0.455496	0.489038	0.585365	0.465788	0.634193	0.547796	0.61823	0.37168	0.457971	0.382398	0.411428	0.411732	0.479291	0.387212	0.367006	0.338593	0.353012	0.278968	0.315012	0.516671	0.492833	0.501804	0.537802	0.477519	0.520018
PTPRC	cg09247619	0.226813	0.219818	0.235497	0.219235	0.192142	0.221105	0.530092	0.585509	0.555124	0.503973	0.646823	0.569391	0.23484	0.425584	0.445574	0.492685	0.522252	0.353009	0.716022	0.783053	0.730218	0.760939	0.703276	0.681237	0.508738	0.626961	0.482799	0.693305	0.60398	0.680418	0.214302	0.335787	0.310522	0.400516	0.468679	0.327616	0.224948	0.229559	0.198013	0.22988	0.285176	0.328831	0.287162	0.249691	0.239178	0.302142	0.271537	0.208593
IKZF1	cg07103517	0.587298	0.548101	0.574535	0.580394	0.532562	0.576417	0.245285	0.114629	0.134878	0.129532	0.156461	0.122244	0.0882923	0.0999152	0.0920522	0.107117	0.107166	0.120422	0.702003	0.737549	0.680676	0.711777	0.677206	0.712956	0.341189	0.462534	0.126481	0.543988	0.370971	0.516762	0.1844	0.257295	0.283437	0.415959	0.429917	0.360677	0.65553	0.660307	0.626823	0.620792	0.537389	0.561707	0.766319	0.713226	0.739092	0.759931	0.756694	0.795624
IFLTD1	cg13134916	0.116937	0.101711	0.0968618	0.0679312	0.0873905	0.108062	0.685056	0.800832	0.743403	0.720247	0.764849	0.811062	0.681246	0.763129	0.811573	0.792898	0.801875	0.7633	0.0693348	0.0626065	0.0775239	0.10326	0.0508621	0.0812438	0.581366	0.72561	0.47816	0.751865	0.643342	0.772412	0.600341	0.483559	0.694229	0.642617	0.58252	0.638417	0.0684791	0.0621469	0.0525487	0.057925	0.139863	0.251425	0.0792204	0.0482261	0.0522892	0.0445415	0.0310972	0.0326705
	cg11638399	0.141832	0.121493	0.120522	0.0578895	0.0921559	0.118197	0.763413	0.886473	0.833926	0.873955	0.841096	0.905952	0.919199	0.929673	0.916404	0.923932	0.925517	0.914896	0.0951132	0.0684825	0.155558	0.167624	0.0936696	0.142007	0.935586	0.926309	0.915802	0.919791	0.926812	0.90443	0.892711	0.845761	0.841877	0.880811	0.803255	0.858542	0.0660402	0.0568908	0.0470638	0.0271121	0.139135	0.253782	0.0688087	0.025991	0.0445045	0.0349181	0.0476702	0.0432025
	cg09599062	0.0584362	0.0826886	0.0738778	0.0617552	0.0698397	0.0917311	0.578469	0.772997	0.755881	0.743805	0.771938	0.740303	0.434542	0.690337	0.742861	0.748701	0.784832	0.551498	0.122268	0.10037	0.115259	0.155681	0.0935653	0.119932	0.699431	0.784243	0.641522	0.818837	0.781538	0.782199	0.272068	0.43596	0.406069	0.594405	0.557921	0.358592	0.0468009	0.0337407	0.0714796	0.0470648	0.127714	0.219576	0.0587101	0.0469098	0.0168227	0.051454	0.0328306	0.0174305
SOX6	cg10825530	0.391944	0.331319	0.338295	0.451878	0.380172	0.421808	0.305776	0.26587	0.275408	0.246168	0.249747	0.277938	0.384509	0.300029	0.314545	0.33985	0.318295	0.329819	0.258365	0.177668	0.172428	0.264682	0.211193	0.208866	0.827368	0.760531	0.774652	0.84874	0.751542	0.87091	0.330964	0.277314	0.323224	0.298647	0.255221	0.265439	0.490968	0.453606	0.415638	0.500901	0.356592	0.360088	0.656708	0.624965	0.592501	0.722414	0.649029	0.704929
SCHIP1	cg19605623	0.147694	0.13703	0.0943254	0.123293	0.0688306	0.128786	0.645755	0.766034	0.705508	0.713119	0.778416	0.736771	0.440832	0.642457	0.664006	0.729931	0.815519	0.632006	0.184557	0.159153	0.18447	0.21157	0.157422	0.179518	0.428202	0.522131	0.280691	0.68609	0.505842	0.620818	0.416085	0.449895	0.527513	0.696253	0.676284	0.571648	0.246317	0.241951	0.156708	0.177111	0.167346	0.202291	0.377013	0.315518	0.362709	0.472998	0.379552	0.426808
	cg03305017	0.135037	0.11944	0.089836	0.0647536	0.090855	0.113184	0.749293	0.818603	0.767934	0.759803	0.809385	0.830576	0.802074	0.776087	0.829492	0.887741	0.885927	0.898671	0.0891176	0.0862919	0.0923942	0.103921	0.0704329	0.113405	0.486265	0.615528	0.34911	0.723344	0.561351	0.631732	0.851814	0.797072	0.806821	0.858	0.773711	0.840117	0.0889396	0.0990811	0.0630122	0.0388159	0.154258	0.250089	0.0871944	0.0402587	0.056268	0.0638094	0.0587475	0.030177
SYTL3	cg11065271	0.350515	0.294197	0.273778	0.338296	0.311299	0.392341	0.367284	0.501316	0.386066	0.464388	0.513223	0.458365	0.217553	0.395742	0.357897	0.404926	0.496472	0.304183	0.223758	0.16602	0.227622	0.210202	0.169435	0.228369	0.316674	0.431246	0.128528	0.422628	0.298845	0.325903	0.194685	0.242716	0.170986	0.291535	0.268777	0.170048	0.364503	0.352747	0.340474	0.347115	0.327357	0.345792	0.430076	0.402072	0.366909	0.378059	0.41248	0.406829
RNASE2	cg18294707	0.115369	0.111184	0.0974656	0.0810515	0.0981392	0.124121	0.612021	0.735041	0.712503	0.702156	0.759897	0.736668	0.510431	0.632244	0.697088	0.703983	0.773814	0.660529	0.0838523	0.0805594	0.0944967	0.129018	0.0864977	0.107238	0.629902	0.751134	0.584565	0.753995	0.703631	0.728007	0.518247	0.529038	0.582922	0.660309	0.652488	0.617547	0.0920148	0.0747698	0.0517775	0.0610985	0.160348	0.234424	0.0810024	0.0601813	0.0673787	0.056443	0.0628073	0.0681222
ADORA2A	cg02237342	0.0136302	0.013294	0.0127079	0.0160737	0.0181161	0.015257	0.046781	0.0162164	0.0195506	0.0252471	0.0206824	0.0167166	0.020491	0.0100546	0.0138143	0.00977289	0.0116356	0.0160562	0.135067	0.0992465	0.12803	0.0898418	0.104578	0.111949	0.0103326	0.0124178	0.0160287	0.0106558	0.015018	0.0178164	0.0161208	0.0275679	0.0301532	0.0227273	0.0253293	0.0112087	0.00788145	0.0102887	0.0195731	0.017349	0.0192608	0.0121542	0.0148432	0.00585356	0.0130115	0.0217732	0.0165453	0.00626744
CTNNB1	cg05726118	0.55761	0.436892	0.501687	0.473588	0.465172	0.486669	0.552229	0.509248	0.477128	0.432451	0.490218	0.514967	0.181606	0.169685	0.184703	0.211104	0.285274	0.146431	0.710508	0.676556	0.668852	0.679503	0.691598	0.710895	0.413803	0.505306	0.286899	0.571652	0.400998	0.56254	0.0820738	0.10711	0.105559	0.115577	0.207245	0.0953504	0.571841	0.497502	0.489879	0.5449	0.48788	0.503781	0.618503	0.504938	0.574741	0.576949	0.552603	0.55072
	cg00574379	0.314484	0.359679	0.334294	0.354842	0.189922	0.305121	0.450486	0.302941	0.366351	0.358273	0.322942	0.310132	0.113907	0.14849	0.0967829	0.121701	0.102741	0.0803834	0.583722	0.668842	0.631651	0.617643	0.572492	0.590218	0.667248	0.722812	0.685702	0.769803	0.712013	0.726857	0.123576	0.181924	0.252648	0.227434	0.272217	0.163803	0.406618	0.430479	0.333133	0.387467	0.251861	0.328483	0.429645	0.464312	0.516802	0.483418	0.35076	0.431021
MGLL	cg15694422	0.0735387	0.093589	0.0731259	0.0691325	0.0784695	0.105589	0.129624	0.257481	0.289081	0.24891	0.410538	0.286838	0.170043	0.203539	0.16867	0.170844	0.258236	0.248847	0.0642133	0.0745475	0.0858991	0.0700996	0.074572	0.0826639	0.0791188	0.208678	0.0666962	0.0691824	0.172219	0.0936418	0.298344	0.365105	0.378809	0.435884	0.494085	0.424708	0.155174	0.0904576	0.12832	0.100738	0.106753	0.114653	0.0848164	0.261236	0.195711	0.128869	0.211567	0.191215
GAS7	cg18369972	0.136918	0.127006	0.13606	0.128895	0.112969	0.122848	0.377543	0.538969	0.54726	0.485167	0.576734	0.528453	0.398516	0.542295	0.562792	0.632651	0.68577	0.519647	0.28745	0.304245	0.293643	0.305639	0.302769	0.292766	0.626144	0.724994	0.577653	0.765025	0.705826	0.723066	0.487755	0.462457	0.52153	0.622218	0.583663	0.572937	0.186871	0.164837	0.142795	0.187672	0.148155	0.223256	0.347926	0.268546	0.344868	0.31709	0.299791	0.358496
PRKAG2	cg22528270	0.122102	0.119089	0.0764195	0.0550112	0.0528937	0.103708	0.761007	0.945432	0.923518	0.948174	0.885691	0.918586	0.98574	0.971447	0.967875	0.986588	0.987868	0.995212	0.065852	0.0639752	0.0878593	0.145683	0.0635046	0.108342	0.965224	0.989086	0.957999	0.994375	0.974828	0.964493	0.9592	0.900427	0.904073	0.934011	0.835645	0.936009	0.0472836	0.105155	0.0527137	0.0525599	0.130806	0.249596	0.0574698	0.0187866	0.0914331	0.24678	0.0706772	0.119095
ZNF217	cg17098965	0.389155	0.361265	0.411858	0.391177	0.46105	0.410059	0.221059	0.307905	0.217763	0.315462	0.416976	0.330077	0.134291	0.208999	0.226926	0.269635	0.260108	0.176067	0.271476	0.237648	0.244431	0.288448	0.244295	0.262161	0.515931	0.695673	0.416898	0.775167	0.645127	0.763555	0.200132	0.297327	0.290472	0.485738	0.513604	0.398781	0.436356	0.391278	0.409336	0.427791	0.412209	0.445259	0.511985	0.365229	0.466839	0.470332	0.435713	0.416801
	cg23330450	0.449573	0.327431	0.348263	0.363896	0.327781	0.353444	0.0728806	0.0208423	0.0506147	0.0278091	0.0568035	0.0264589	0.0832745	0.135407	0.0852196	0.0704892	0.176504	0.205321	0.395183	0.289665	0.273752	0.248066	0.320021	0.367936	0.117355	0.195334	0.0279862	0.223114	0.18043	0.244393	0.276688	0.289146	0.176289	0.186492	0.228305	0.289853	0.461878	0.354286	0.391004	0.312788	0.427801	0.296364	0.458941	0.357152	0.336779	0.303669	0.423217	0.46774
RNF19A	cg13675051	0.1488	0.145174	0.119575	0.110665	0.1036	0.148372	0.482493	0.642341	0.630956	0.629805	0.659224	0.705317	0.681816	0.687917	0.75231	0.770895	0.771314	0.765065	0.196083	0.143379	0.163328	0.188113	0.140949	0.174152	0.854678	0.891164	0.847835	0.902637	0.880691	0.87466	0.766928	0.748565	0.711152	0.816597	0.725299	0.817272	0.167485	0.120506	0.12425	0.120747	0.179062	0.265953	0.236474	0.188688	0.193712	0.173084	0.187742	0.214086
ERCC8	cg10506318	0.149647	0.148695	0.121609	0.0262398	0.122064	0.15209	0.589539	0.590855	0.570578	0.55119	0.608327	0.728562	0.803693	0.791622	0.81389	0.848695	0.797716	0.810044	0.100731	0.0813486	0.083871	0.117008	0.139135	0.0826097	0.62616	0.661741	0.17298	0.863309	0.583448	0.852519	0.837318	0.804366	0.716012	0.820923	0.745211	0.826623	0.0776172	0.0814465	0.0734693	0.0662591	0.179971	0.244634	0.0996778	0.0925194	0.0692	0.0458925	0.129349	0.0267263
PIP4K2A	cg04813697	0.42973	0.411421	0.526711	0.508141	0.491847	0.420892	0.307293	0.381084	0.364032	0.37257	0.453685	0.365493	0.0925982	0.233996	0.325357	0.327548	0.341786	0.185079	0.663268	0.740465	0.70863	0.75365	0.729116	0.722899	0.363446	0.524258	0.125007	0.601637	0.422831	0.520952	0.0484297	0.109356	0.118135	0.229382	0.24455	0.0960447	0.358002	0.3745	0.429665	0.431601	0.532725	0.477226	0.118263	0.0918317	0.205146	0.115955	0.133926	0.0696372
	cg05389236	0.31742	0.25422	0.314414	0.231052	0.233661	0.313992	0.788798	0.934796	0.899154	0.896155	0.862311	0.94669	0.950725	0.9451	0.967176	0.970924	0.969657	0.962304	0.152527	0.084293	0.137973	0.138596	0.0747192	0.148286	0.287499	0.142684	0.286957	0.222222	0.186675	0.119317	0.922828	0.889594	0.89101	0.875575	0.842669	0.924149	0.351076	0.267698	0.315995	0.3092	0.28792	0.404136	0.396117	0.326861	0.44082	0.375731	0.371105	0.450301
TNFSF14	cg23071186	0.325422	0.321663	0.326005	0.330114	0.287616	0.210629	0.225656	0.3763	0.281956	0.328267	0.384558	0.276468	0.0537346	0.180915	0.226321	0.248759	0.294375	0.0987522	0.144416	0.209103	0.149725	0.179946	0.157518	0.126836	0.304062	0.477202	0.239266	0.557406	0.352762	0.331014	0.0624107	0.0714609	0.0654142	0.115373	0.122779	0.0302491	0.314983	0.317276	0.337604	0.296979	0.333169	0.171831	0.319715	0.281158	0.262918	0.32304	0.351274	0.192832
	cg07706695	0.750017	0.842399	0.768451	0.700417	0.801458	0.798863	0.239437	0.0957473	0.116472	0.0843405	0.133941	0.110921	0.0192799	0.029331	0.0320904	0.023933	0.0399735	0.0509903	0.7597	0.839791	0.707326	0.707282	0.7843	0.737035	0.0651973	0.0780974	0.0676193	0.115215	0.0880549	0.0763548	0.0815042	0.128441	0.100704	0.12257	0.216471	0.113949	0.772306	0.804363	0.753779	0.768173	0.758246	0.724626	0.7709	0.8401	0.751513	0.711383	0.801458	0.868393
	cg07652447	0.0621349	0.0497427	0.0234897	0.042268	0.0347947	0.0573401	0.154742	0.32733	0.161517	0.128841	0.109622	0.19809	0.255544	0.334412	0.124591	0.150071	0.110102	0.202992	0.0559733	0.129051	0.0442369	0.0502647	0.039867	0.0486598	0.335386	0.407067	0.283971	0.27798	0.197088	0.287202	0.236331	0.324742	0.110119	0.19104	0.127734	0.123621	0.0554503	0.0373841	0.0535661	0.0482191	0.0514157	0.0705939	0.0266022	0.0559113	0.048689	0.0393299	0.0379023	0.0399832
HDAC4	cg22277567	0.589973	0.585815	0.675135	0.556264	0.632228	0.586182	0.481448	0.497173	0.502079	0.500819	0.56471	0.556914	0.209718	0.433581	0.522642	0.533345	0.54725	0.328104	0.767248	0.753335	0.805091	0.775023	0.770928	0.786599	0.264774	0.272986	0.264955	0.353958	0.290155	0.3944	0.177304	0.254822	0.317653	0.471587	0.425669	0.275562	0.568321	0.502736	0.55376	0.537812	0.549605	0.603136	0.313083	0.307054	0.434688	0.281654	0.385335	0.417799
CASR	cg09326204	0.404337	0.396418	0.411621	0.360394	0.397583	0.385687	0.596966	0.783553	0.666515	0.692773	0.78204	0.804009	0.462833	0.629577	0.690854	0.699366	0.769263	0.661816	0.168093	0.108633	0.135349	0.151443	0.142076	0.197461	0.539627	0.665779	0.44254	0.686285	0.579594	0.683281	0.472601	0.458267	0.55992	0.677882	0.650286	0.671595	0.399939	0.332822	0.352228	0.356602	0.449067	0.45295	0.238673	0.204261	0.238172	0.184719	0.220945	0.185627
GPR65	cg15625636	0.866489	0.890828	0.92951	0.915001	0.923739	0.854306	0.168699	0.0170857	0.149479	0.115973	0.150551	0.139693	0.026033	0.0325147	0.0644294	0.0545917	0.0257379	0.0657407	0.556785	0.537226	0.542715	0.621747	0.574345	0.563911	0.438585	0.651011	0.12236	0.697031	0.563305	0.687515	0.0364038	0.0715793	0.0459125	0.0732046	0.17424	0.196565	0.709854	0.69545	0.812479	0.744956	0.857926	0.900407	0.141982	0.23824	0.249752	0.0476739	0.256695	0.0939084
EP400	cg15235987	0.146107	0.14062	0.115763	0.0971756	0.0823372	0.117439	0.761107	0.898656	0.889678	0.858928	0.836107	0.864817	0.908332	0.911302	0.894685	0.908989	0.894216	0.901895	0.106396	0.0514378	0.0844977	0.113656	0.081445	0.0949762	0.909003	0.899001	0.897257	0.926443	0.946912	0.889638	0.864774	0.800824	0.770299	0.838638	0.753542	0.803002	0.0692668	0.0804588	0.0497552	0.0334527	0.166268	0.27471	0.100114	0.0256918	0.0344609	0.0542628	0.0560532	0.0333405
HDAC4	cg21190228	0.114053	0.134022	0.0618395	0.0934159	0.0882171	0.111451	0.757608	0.889142	0.867934	0.83242	0.847636	0.882314	0.805498	0.866685	0.846594	0.871988	0.887563	0.858781	0.169388	0.166981	0.206146	0.211208	0.132899	0.165352	0.886434	0.904896	0.833422	0.898654	0.88093	0.866143	0.824387	0.795096	0.816955	0.814611	0.775341	0.820165	0.0510336	0.0594559	0.0443589	0.0569271	0.146927	0.27457	0.0703672	0.028691	0.036429	0.0370062	0.045224	0.0500658
RCAN3	cg26692749	0.667	0.75595	0.873838	0.790803	0.838155	0.852019	0.219809	0.131988	0.179454	0.15387	0.158668	0.118724	0.0612359	0.0883795	0.0709606	0.0625747	0.0556866	0.0938622	0.654387	0.698636	0.805985	0.776274	0.733399	0.76978	0.239482	0.400341	0.125776	0.500063	0.25626	0.459299	0.0850647	0.136009	0.148256	0.0967928	0.225398	0.137326	0.780289	0.791194	0.848577	0.858978	0.762976	0.741977	0.650686	0.762968	0.849836	0.807144	0.807812	0.819832
CALHM1	cg26712428	0.236829	0.175318	0.194727	0.163274	0.164413	0.231043	0.371663	0.427653	0.384555	0.38125	0.400378	0.388632	0.334222	0.393085	0.407636	0.444833	0.487368	0.38129	0.156513	0.109708	0.143694	0.0986294	0.145574	0.147718	0.321605	0.301067	0.347096	0.314779	0.295715	0.311687	0.147223	0.123625	0.173527	0.175564	0.224257	0.116862	0.273809	0.170139	0.224566	0.205636	0.206418	0.256955	0.30268	0.22734	0.292264	0.216294	0.286952	0.322048
TRPM2	cg06812844	0.137408	0.137494	0.125372	0.0936245	0.0906543	0.132616	0.681949	0.770755	0.779668	0.811503	0.768773	0.783916	0.743284	0.743661	0.763253	0.778213	0.783068	0.728521	0.139349	0.118282	0.135307	0.145338	0.128914	0.123433	0.624195	0.736266	0.655681	0.727707	0.652314	0.65541	0.734633	0.691153	0.664921	0.739498	0.642767	0.646573	0.109254	0.0807546	0.0600866	0.064784	0.18445	0.304868	0.125663	0.0611553	0.0844981	0.0959634	0.0767525	0.0819038
EHD1	cg25170017	0.798284	0.772746	0.800742	0.797303	0.847085	0.789257	0.217849	0.100107	0.142455	0.177026	0.160402	0.157237	0.0701582	0.112027	0.0914469	0.0982857	0.0970904	0.150348	0.906398	0.951852	0.936686	0.920113	0.955939	0.938682	0.409878	0.589709	0.225572	0.623762	0.424311	0.550004	0.175735	0.252408	0.236702	0.411001	0.395976	0.365938	0.774666	0.710648	0.778799	0.72394	0.797878	0.730866	0.476976	0.460542	0.625351	0.440128	0.525437	0.454647
TNFAIP8	cg07398791	0.445437	0.421224	0.406348	0.440107	0.414063	0.4572	0.345178	0.47246	0.411697	0.431134	0.518437	0.437463	0.191229	0.391345	0.400513	0.45954	0.522213	0.338863	0.392009	0.39725	0.365611	0.431765	0.377731	0.390993	0.359341	0.493405	0.255038	0.573211	0.433036	0.467397	0.223658	0.272092	0.263592	0.439212	0.413949	0.345738	0.465789	0.429591	0.413522	0.455217	0.44384	0.452615	0.439009	0.413268	0.444897	0.456188	0.437794	0.455706
FYN	cg05517541	0.208839	0.201385	0.206381	0.171201	0.178526	0.206024	0.096519	0.0731297	0.0671797	0.073614	0.100647	0.0875805	0.0283809	0.0391892	0.0419256	0.0410172	0.0588994	0.0375812	0.232252	0.206949	0.211839	0.23564	0.217593	0.230154	0.549194	0.593669	0.537247	0.600454	0.522077	0.622087	0.0436886	0.0877404	0.055063	0.0752282	0.0907434	0.0398292	0.274492	0.249593	0.246019	0.244451	0.1971	0.203299	0.405446	0.344413	0.32379	0.389719	0.340264	0.356012
	cg26936219	0.144671	0.151662	0.196026	0.115991	0.131355	0.138881	0.309297	0.19526	0.193624	0.162369	0.224409	0.210849	0.320421	0.308202	0.31789	0.278892	0.246505	0.326759	0.620672	0.628361	0.599705	0.624892	0.632363	0.629903	0.744739	0.794675	0.707548	0.803608	0.812583	0.812993	0.493753	0.566594	0.502003	0.585622	0.56388	0.601928	0.152756	0.140054	0.175181	0.137285	0.188562	0.218276	0.128093	0.131505	0.0930115	0.132997	0.136824	0.112919
ST14	cg09586924	0.0600586	0.0599779	0.0456358	0.0471216	0.0590225	0.0623188	0.412543	0.514191	0.467882	0.456779	0.593597	0.562165	0.369594	0.484343	0.556073	0.557487	0.65384	0.506986	0.0442117	0.0467993	0.0534365	0.0808635	0.0555751	0.0711735	0.67836	0.760239	0.653476	0.798729	0.73799	0.764445	0.285719	0.218733	0.315306	0.326741	0.275478	0.271939	0.0364628	0.0277879	0.0394651	0.0309538	0.146217	0.185029	0.0461941	0.033912	0.0299723	0.0310092	0.0298053	0.0233965
FAM53B	cg17879101	0.148381	0.133287	0.130564	0.085757	0.096228	0.128371	0.693331	0.804266	0.798916	0.794128	0.780418	0.793956	0.584496	0.643876	0.630334	0.661115	0.685286	0.596328	0.105514	0.0900537	0.124605	0.114958	0.0887262	0.114266	0.52782	0.645763	0.485989	0.717434	0.621806	0.699634	0.37995	0.487855	0.406197	0.505476	0.48613	0.441851	0.0663712	0.0872883	0.0775858	0.0486206	0.153192	0.207561	0.0976249	0.0546398	0.0676348	0.0505241	0.0663665	0.0457322
KIAA1026	cg16552271	0.421422	0.393748	0.40903	0.333157	0.422919	0.402551	0.213117	0.155127	0.147269	0.187754	0.180589	0.15963	0.0835674	0.0881234	0.0840909	0.107993	0.117894	0.0935147	0.394901	0.431642	0.413535	0.351713	0.442231	0.424573	0.551335	0.616641	0.590716	0.561338	0.608825	0.588032	0.067697	0.0883869	0.123923	0.11173	0.186258	0.0992933	0.425776	0.383856	0.443887	0.393437	0.457516	0.421765	0.427186	0.43346	0.46481	0.391369	0.473153	0.45223
	cg12400350	0.32956	0.305013	0.335782	0.246698	0.319842	0.273546	0.251603	0.199745	0.273777	0.200068	0.210375	0.228565	0.266658	0.223604	0.289797	0.275351	0.262091	0.280479	0.506461	0.528441	0.652298	0.618944	0.523796	0.520799	0.747251	0.764765	0.683254	0.821031	0.751055	0.733869	0.405396	0.437377	0.520448	0.585003	0.562629	0.551973	0.227138	0.260974	0.295317	0.236741	0.304279	0.297875	0.0818261	0.0784199	0.156407	0.061711	0.114596	0.0328476
CEBPE	cg16229875	0.381066	0.347024	0.293542	0.20462	0.241727	0.347623	0.514726	0.458239	0.408843	0.473586	0.343958	0.472806	0.72739	0.492902	0.426147	0.415072	0.364874	0.53219	0.586318	0.629789	0.587904	0.601225	0.552344	0.609188	0.898992	0.910118	0.872437	0.920253	0.897693	0.891811	0.855314	0.771114	0.788314	0.795111	0.730504	0.767086	0.315524	0.260929	0.234903	0.221067	0.275311	0.365566	0.149186	0.117896	0.108409	0.0688711	0.106076	0.0871093
YPEL5	cg02111865	0.12942	0.140465	0.0761587	0.0943856	0.0941839	0.138562	0.822499	0.871623	0.893236	0.877769	0.898352	0.866725	0.841737	0.878313	0.902257	0.93563	0.928821	0.898037	0.178415	0.112837	0.145474	0.207493	0.121608	0.152999	0.53077	0.729028	0.378936	0.760864	0.627651	0.760874	0.847132	0.866805	0.852527	0.892671	0.850833	0.876669	0.0758228	0.0817684	0.055418	0.0474947	0.1541	0.269408	0.11749	0.0736889	0.104029	0.099	0.0609432	0.0950126
DENND3	cg19991046	0.131428	0.135893	0.126049	0.0850388	0.0866683	0.159143	0.513345	0.531578	0.540782	0.580655	0.586494	0.622602	0.502636	0.559637	0.554155	0.611087	0.602206	0.585983	0.353673	0.33318	0.373711	0.398654	0.337645	0.411601	0.576032	0.696351	0.587038	0.752438	0.652211	0.683853	0.411102	0.507761	0.476819	0.570131	0.524642	0.458652	0.0785259	0.0848782	0.0726739	0.0724993	0.197655	0.286554	0.116187	0.0684692	0.0666462	0.100319	0.0613649	0.07774
CD53	cg10516886	0.613575	0.590774	0.617594	0.579875	0.633053	0.670293	0.26896	0.325569	0.253749	0.314721	0.350564	0.340433	0.169517	0.254597	0.238282	0.31527	0.31383	0.260698	0.135761	0.100454	0.103583	0.133793	0.120419	0.186268	0.0344394	0.0388492	0.060144	0.0369207	0.0446712	0.0593736	0.212519	0.2765	0.238296	0.435701	0.3741	0.371021	0.661642	0.632711	0.644271	0.627395	0.605412	0.600288	0.678555	0.652596	0.700644	0.700277	0.686339	0.728905
LOH12CR1	cg15429134	0.387212	0.279446	0.39943	0.277813	0.286698	0.360203	0.313962	0.171466	0.196664	0.216099	0.194089	0.19066	0.517116	0.33119	0.374049	0.375056	0.257161	0.472107	0.679258	0.712845	0.72693	0.592706	0.67288	0.727835	0.656856	0.687608	0.523938	0.655396	0.535049	0.780208	0.575297	0.53666	0.482774	0.390039	0.293248	0.427303	0.456877	0.334818	0.37041	0.338086	0.353134	0.395095	0.561664	0.202111	0.489435	0.294525	0.284817	0.470378
ATP2A3	cg23181573	0.195618	0.178104	0.19151	0.121247	0.153602	0.175091	0.770178	0.804821	0.767366	0.779091	0.771104	0.834725	0.853862	0.76682	0.782693	0.771654	0.726038	0.801631	0.51676	0.549869	0.514325	0.542424	0.48574	0.459307	0.627178	0.562562	0.652562	0.488852	0.482295	0.566766	0.776603	0.758815	0.793756	0.754792	0.726995	0.80576	0.165848	0.133817	0.136053	0.115518	0.160273	0.234516	0.0735364	0.0642915	0.0571212	0.0362962	0.0572909	0.0419344
NAA16	cg07725527	0.150868	0.125469	0.169554	0.154722	0.156144	0.140821	0.158033	0.185858	0.155201	0.130855	0.16118	0.158798	0.191531	0.121873	0.143167	0.155905	0.139854	0.139072	0.181296	0.185777	0.192036	0.191144	0.194371	0.180236	0.804107	0.751568	0.795855	0.660325	0.759215	0.724839	0.197796	0.165704	0.159748	0.178502	0.184775	0.177198	0.163205	0.164983	0.125549	0.154049	0.161987	0.147799	0.147318	0.152667	0.147056	0.132149	0.166684	0.155633
C7orf44	cg23007665	0.774358	0.784057	0.808713	0.798711	0.79378	0.807488	0.250439	0.132105	0.164162	0.130946	0.116739	0.101949	0.0595832	0.0498633	0.0377449	0.0706354	0.03156	0.0711042	0.787568	0.848256	0.878737	0.826154	0.882491	0.83406	0.0241026	0.0345674	0.0668693	0.0575831	0.0865291	0.0923367	0.0653177	0.119288	0.264948	0.121608	0.221337	0.161819	0.660773	0.748654	0.682331	0.699586	0.721969	0.777576	0.275746	0.40025	0.362521	0.337003	0.408373	0.210451
MAEA	cg24597363	0.150196	0.136118	0.137851	0.0713234	0.0793954	0.128409	0.749344	0.779235	0.825764	0.742589	0.801125	0.836677	0.88333	0.868363	0.913852	0.867831	0.874063	0.899126	0.101726	0.0599225	0.101388	0.143602	0.0987784	0.100462	0.905762	0.934408	0.893541	0.949533	0.917115	0.932835	0.909208	0.864569	0.859709	0.847402	0.783855	0.865893	0.0982938	0.0509234	0.0710003	0.0331548	0.164785	0.271492	0.0961808	0.0396057	0.0447359	0.0355044	0.0523195	0.0327843
ARSG	cg00970435	0.115387	0.119919	0.0906369	0.110334	0.0922712	0.11983	0.253751	0.220532	0.189375	0.224074	0.239499	0.239767	0.111897	0.106817	0.0949606	0.118913	0.134429	0.10949	0.309394	0.268663	0.279917	0.274373	0.2744	0.29871	0.657553	0.750295	0.641603	0.736354	0.711022	0.721816	0.105064	0.11847	0.129751	0.159819	0.18887	0.112942	0.265924	0.23598	0.205599	0.239664	0.127342	0.157316	0.48182	0.445114	0.502756	0.487197	0.501708	0.526543
MIPEP	cg17843665	0.786391	0.752741	0.811378	0.683042	0.715962	0.791388	0.328767	0.287745	0.242601	0.283744	0.394306	0.324904	0.502635	0.512211	0.584368	0.619795	0.621657	0.648641	0.119607	0.0517395	0.0739706	0.116515	0.116698	0.157432	0.0617638	0.0568578	0.0328712	0.0389217	0.0582056	0.0766223	0.470144	0.410477	0.408646	0.366177	0.323184	0.422886	0.684402	0.62243	0.736587	0.649226	0.698621	0.716118	0.191661	0.206117	0.260316	0.0594978	0.212095	0.0596682
NADK	cg00343906	0.141498	0.12906	0.122229	0.0800867	0.0822837	0.110884	0.786528	0.889876	0.836774	0.90355	0.869394	0.873795	0.917721	0.924131	0.899735	0.903875	0.937628	0.908214	0.197677	0.143697	0.177168	0.263161	0.10965	0.196658	0.901101	0.91712	0.867771	0.918944	0.885725	0.876261	0.914724	0.86113	0.82613	0.889498	0.784908	0.848423	0.0711548	0.0597704	0.0537954	0.0567586	0.14006	0.269806	0.0900268	0.0348628	0.0532294	0.0442168	0.0511028	0.0351122
UBR4	cg02862467	0.166081	0.14179	0.11908	0.0759804	0.0999524	0.149523	0.797511	0.908789	0.888079	0.896123	0.913636	0.922501	0.924657	0.942844	0.946351	0.949355	0.946099	0.9556	0.10856	0.0950867	0.127284	0.176468	0.100578	0.125144	0.858272	0.913065	0.88243	0.952006	0.855712	0.899645	0.919143	0.881175	0.864924	0.917293	0.831634	0.882995	0.0876145	0.0642174	0.0549814	0.0442323	0.178841	0.290135	0.0708864	0.0359889	0.0397931	0.0377167	0.0435316	0.0337162
STK40	cg05798664	0.104601	0.0789107	0.0990272	0.0513114	0.0638464	0.0819962	0.530059	0.438421	0.490777	0.47201	0.509851	0.46196	0.799833	0.787137	0.777938	0.717816	0.75211	0.791157	0.653455	0.634697	0.663383	0.638522	0.609116	0.644974	0.414598	0.341139	0.390655	0.322811	0.277043	0.328973	0.833775	0.822477	0.821306	0.760728	0.723633	0.852351	0.0661768	0.0415785	0.0402727	0.0229223	0.136903	0.216289	0.0524868	0.0332304	0.0334013	0.0286904	0.034707	0.0142047
TMEM71	cg10054641	0.316386	0.285018	0.350029	0.369709	0.385785	0.299904	0.236715	0.13063	0.180857	0.168465	0.159872	0.146484	0.104859	0.0647158	0.0583334	0.089266	0.0797607	0.056909	0.390768	0.356513	0.452814	0.464594	0.448662	0.396605	0.688246	0.667796	0.727278	0.799833	0.747327	0.743883	0.0673907	0.0885058	0.123324	0.133099	0.212779	0.0820036	0.329425	0.286116	0.358243	0.326496	0.397489	0.343206	0.244434	0.24062	0.331206	0.269055	0.303412	0.250161
COTL1	cg05344293	0.381289	0.380354	0.452383	0.398145	0.294794	0.389604	0.574096	0.683418	0.656738	0.635568	0.652692	0.668573	0.347812	0.487961	0.512055	0.537165	0.510644	0.423327	0.71326	0.771746	0.767529	0.740085	0.673285	0.685842	0.446058	0.624063	0.533512	0.673407	0.494894	0.57732	0.314218	0.35523	0.468402	0.48607	0.464573	0.37144	0.376499	0.334414	0.405448	0.366465	0.347578	0.457108	0.149961	0.133555	0.189137	0.0512184	0.105652	0.0635288
TSPAN14	cg01481646	0.31709	0.267	0.299943	0.246845	0.311424	0.26237	0.201834	0.116584	0.140003	0.161405	0.16156	0.120043	0.148347	0.150099	0.13248	0.179003	0.164181	0.114855	0.349949	0.319657	0.354648	0.336003	0.338459	0.323677	0.638013	0.673851	0.68302	0.700468	0.666214	0.658291	0.137995	0.165609	0.189783	0.234605	0.239767	0.133625	0.295489	0.259295	0.297909	0.248023	0.316723	0.284181	0.207088	0.194812	0.245629	0.153084	0.279148	0.196842
	cg01686975	0.109085	0.111464	0.105306	0.083582	0.0819183	0.102402	0.542723	0.641019	0.620552	0.62987	0.683272	0.665616	0.602316	0.670361	0.765143	0.775711	0.803805	0.679664	0.0658808	0.0916913	0.0882807	0.102039	0.065577	0.0863454	0.451521	0.624324	0.359334	0.6934	0.53294	0.582564	0.577035	0.433072	0.564265	0.599438	0.566736	0.562428	0.0904373	0.0654703	0.061246	0.0655607	0.130117	0.206267	0.0803951	0.0616735	0.0514573	0.0569442	0.0741521	0.0655027
GOLGA3	cg24018814	0.366123	0.290428	0.298848	0.372928	0.289645	0.315212	0.331195	0.188747	0.189718	0.205863	0.153871	0.162687	0.533172	0.359146	0.335408	0.31442	0.21774	0.380292	0.534125	0.516765	0.504684	0.551119	0.513952	0.504492	0.118079	0.0906749	0.0933223	0.10808	0.0966965	0.0488519	0.605811	0.548305	0.486993	0.399836	0.366768	0.485348	0.402455	0.341245	0.339507	0.399193	0.302345	0.363766	0.425925	0.329837	0.40951	0.472875	0.405461	0.41336
	cg02787737	0.190634	0.191066	0.3007	0.16715	0.145543	0.238858	0.18511	0.148123	0.188686	0.123916	0.135975	0.179855	0.114399	0.116617	0.142679	0.0991626	0.0963463	0.192235	0.384443	0.428988	0.521686	0.388509	0.389682	0.504442	0.61013	0.627528	0.679936	0.583458	0.616652	0.683763	0.274116	0.338815	0.407316	0.327748	0.351554	0.346009	0.210326	0.204744	0.260644	0.162086	0.200831	0.226873	0.137374	0.156267	0.268437	0.147045	0.142138	0.186535
APOL3	cg15245051	0.346211	0.36187	0.396883	0.352522	0.359909	0.265301	0.246747	0.203483	0.183555	0.186357	0.221191	0.176477	0.225916	0.181023	0.190158	0.191815	0.16847	0.176492	0.316531	0.258716	0.304055	0.308259	0.3181	0.252756	0.514016	0.599575	0.500648	0.578461	0.525432	0.4818	0.241461	0.236464	0.224891	0.244492	0.212246	0.159518	0.337587	0.334279	0.349833	0.317665	0.346979	0.316805	0.152601	0.196876	0.222656	0.162498	0.201293	0.118052
C17orf87	cg21337881	0.260984	0.275059	0.29214	0.283251	0.260321	0.268002	0.62508	0.728319	0.731002	0.751087	0.717013	0.758936	0.720207	0.751888	0.753876	0.780566	0.772806	0.683577	0.0998007	0.0580635	0.0968232	0.093678	0.0905272	0.0906891	0.114194	0.0894763	0.140182	0.0831147	0.109469	0.0765859	0.575403	0.600969	0.550773	0.568674	0.441813	0.470654	0.325845	0.3354	0.329453	0.313927	0.290345	0.347835	0.372548	0.417232	0.443393	0.450445	0.426985	0.412801
MOBKL2A	cg07381806	0.388323	0.34045	0.437894	0.295378	0.405483	0.459917	0.117127	0.0910849	0.0483045	0.0907684	0.0601966	0.101392	0.715188	0.50265	0.461109	0.381349	0.337542	0.574677	0.0880417	0.0252989	0.0355919	0.0773691	0.0817738	0.092145	0.036409	0.0221495	0.032044	0.0368162	0.0115854	0.0403184	0.815818	0.811911	0.768204	0.76654	0.732693	0.825975	0.388807	0.33809	0.433156	0.466345	0.364574	0.344027	0.391474	0.425853	0.437198	0.487253	0.448645	0.539955
	cg09841889	0.0780631	0.0631342	0.00968694	0.0704335	0.0735589	0.0470936	0.64255	0.668819	0.658651	0.648392	0.797635	0.731979	0.550456	0.708679	0.697554	0.731554	0.779003	0.666389	0.0544135	0.0125028	0.0447895	0.0754694	0.0387868	0.0950279	0.496092	0.735381	0.442722	0.809471	0.596923	0.719289	0.330201	0.40392	0.368151	0.518291	0.502229	0.454814	0.0471874	0.0428285	0.0383737	0.0388949	0.152908	0.179291	0.0338795	0.0318028	0.0637958	0.0262795	0.0713068	0
PLEKHA7	cg16302816	0.0908441	0.0905359	0.0956393	0.0756894	0.0950904	0.0822189	0.3097	0.353377	0.334352	0.350462	0.337576	0.338276	0.377613	0.408292	0.405377	0.405632	0.369664	0.363565	0.0756615	0.0662696	0.084953	0.0763346	0.0879593	0.0808261	0.244273	0.199251	0.277987	0.213522	0.222809	0.142333	0.347694	0.254396	0.377031	0.332368	0.305259	0.239284	0.100951	0.0705302	0.0886803	0.0793289	0.0888676	0.156099	0.0820924	0.0656969	0.0852997	0.0806301	0.075849	0.0734185
	cg15647617	0.569586	0.484821	0.495932	0.508957	0.566188	0.505867	0.347818	0.14357	0.183238	0.195434	0.258644	0.187396	0.255775	0.219716	0.163202	0.192449	0.237371	0.216453	0.630071	0.615816	0.599721	0.618666	0.643227	0.590109	0.434683	0.555617	0.246994	0.625014	0.469348	0.616516	0.364026	0.373246	0.358644	0.485197	0.521569	0.454506	0.574744	0.490502	0.522578	0.504542	0.542227	0.512401	0.534434	0.469442	0.47305	0.47228	0.513147	0.429963
MEFV	cg03689552	0.135297	0.149713	0.109407	0.0674328	0.102113	0.128856	0.716469	0.863888	0.831357	0.850178	0.857426	0.836548	0.812659	0.846797	0.842898	0.85185	0.888739	0.836261	0.0976766	0.0630072	0.0901786	0.122341	0.0958573	0.138029	0.821981	0.86365	0.809916	0.886228	0.880927	0.863861	0.798823	0.756798	0.742616	0.806903	0.768127	0.807425	0.10639	0.111443	0.0881593	0.125278	0.156944	0.28564	0.111973	0.128498	0.148048	0.164656	0.18204	0.257926
PART1	cg24893378	0.530149	0.834001	0.858524	0.481401	0.517236	0.860309	0.304063	0.389234	0.45551	0.296682	0.293582	0.431133	0.126065	0.160513	0.203585	0.149358	0.112475	0.201888	0.456375	0.760925	0.76108	0.462073	0.458137	0.756858	0.0973583	0.0862306	0.116076	0.07967	0.080127	0.111068	0.222772	0.343942	0.365447	0.273585	0.307858	0.438903	0.650431	0.747739	0.780327	0.617499	0.558114	0.82602	0.514175	0.796294	0.817045	0.514994	0.527536	0.850223
	cg10170847	0.392206	0.318252	0.363555	0.371335	0.347205	0.375479	0.215918	0.156122	0.198639	0.218849	0.277629	0.149312	0.071188	0.0577936	0.0806488	0.114533	0.138844	0.0670236	0.338543	0.342432	0.327227	0.33289	0.275135	0.308767	0.25838	0.368577	0.208595	0.470011	0.271313	0.386601	0.0719511	0.0735237	0.100684	0.12253	0.117606	0.100218	0.416768	0.378643	0.341269	0.36818	0.333291	0.319774	0.458846	0.374222	0.400953	0.465763	0.420699	0.407227
GOLGA3	cg11642324	0.10825	0.0594867	0.0475657	0.0654426	0.0686593	0.0627076	0.144997	0.0819149	0.071693	0.0927098	0.0812991	0.0930312	0.402684	0.21781	0.20172	0.178623	0.135529	0.215489	0.226983	0.16573	0.196469	0.207763	0.187739	0.190287	0.0761276	0.0644069	0.0614387	0.0874355	0.0745405	0.0530285	0.349765	0.332734	0.241337	0.205916	0.159416	0.229187	0.0673108	0.0874882	0.0721518	0.0889474	0.0647782	0.101675	0.109379	0.0884476	0.0838132	0.14453	0.0885952	0.0978212
PPAN-P2RY11	cg24118856	0.451155	0.355858	0.537824	0.31031	0.391541	0.326161	0.263585	0.193548	0.254815	0.160178	0.223655	0.238104	0.0382473	0.0678827	0.0828729	0.073201	0.0633085	0.0245453	0.57235	0.494157	0.575012	0.354111	0.375024	0.507496	0.273904	0.419308	0.100225	0.459988	0.299848	0.450632	0.046273	0.0984032	0.108569	0.125968	0.127607	0.0428898	0.578571	0.413521	0.480596	0.340604	0.256803	0.333219	0.571546	0.489031	0.556635	0.403157	0.432301	0.565124
OSBPL5	cg06005892	0.219991	0.151302	0.154929	0.163211	0.114339	0.134827	0.705742	0.838331	0.823644	0.879591	0.783812	0.864771	0.862304	0.887549	0.901617	0.900374	0.893918	0.874963	0.219098	0.113174	0.195023	0.327036	0.126091	0.178174	0.870661	0.905411	0.864037	0.899498	0.868032	0.856091	0.767715	0.750117	0.754204	0.824457	0.669284	0.726094	0.147409	0.0985772	0.086805	0.134974	0.168683	0.308074	0.139122	0.0421559	0.0610995	0.149008	0.0480014	0.0581535
C12orf41	cg05580141	0.166197	0.149157	0.133183	0.0764753	0.0877021	0.0928564	0.679136	0.811073	0.795513	0.788679	0.82876	0.860801	0.775364	0.807545	0.814266	0.87057	0.885685	0.782483	0.130571	0.0917527	0.125546	0.129448	0.110512	0.119005	0.904423	0.909199	0.905294	0.937062	0.935249	0.930143	0.713738	0.702448	0.725044	0.850295	0.792858	0.784239	0.106798	0.0879132	0.111439	0.11593	0.248103	0.334783	0.193109	0.173917	0.132614	0.185074	0.190756	0.162154
APOA2	cg21451906	0.181009	0.16474	0.219844	0.147284	0.170311	0.178842	0.617729	0.784427	0.753808	0.712736	0.789855	0.780442	0.659614	0.705495	0.743695	0.723895	0.80807	0.712166	0.17019	0.123923	0.189208	0.192268	0.173113	0.178499	0.589648	0.663513	0.597012	0.699649	0.654034	0.684496	0.576348	0.586763	0.623834	0.654421	0.643741	0.666916	0.144611	0.138746	0.151047	0.12726	0.21146	0.290066	0.127485	0.121107	0.123269	0.117221	0.123375	0.116105
POLE	cg13085553	0.122178	0.123795	0.101356	0.114545	0.120114	0.111488	0.597914	0.627195	0.645338	0.572781	0.683351	0.644316	0.556373	0.639517	0.655402	0.662897	0.705156	0.55722	0.602822	0.57092	0.553003	0.600297	0.528309	0.615757	0.86429	0.904689	0.841765	0.936849	0.887764	0.868766	0.443529	0.511811	0.438898	0.48683	0.547093	0.500471	0.210905	0.199016	0.111786	0.176239	0.193263	0.25188	0.295768	0.234362	0.339103	0.372419	0.327968	0.402236
CREM	cg19215266	0.559875	0.496616	0.609592	0.521607	0.539938	0.57765	0.375757	0.322755	0.374383	0.288283	0.417658	0.388715	0.123526	0.290367	0.335178	0.334899	0.443908	0.327933	0.777802	0.809993	0.830058	0.823704	0.792922	0.785072	0.398502	0.543129	0.260066	0.609322	0.468568	0.5744	0.190551	0.270263	0.268479	0.436219	0.403586	0.343377	0.484207	0.419367	0.525526	0.492177	0.54572	0.521218	0.207099	0.186502	0.239715	0.13419	0.277519	0.178031
LOH12CR1	cg21745586	0.140456	0.175285	0.225349	0.184265	0.137827	0.13337	0.743525	0.752841	0.85237	0.641612	0.703533	0.806121	0.482016	0.255032	0.466338	0.445341	0.521458	0.395703	0.634473	0.642121	0.684504	0.715856	0.587306	0.568795	0.901531	0.928569	0.860108	0.940981	0.979959	0.938707	0.401258	0.225576	0.408487	0.365863	0.462028	0.380817	0.130589	0.0734406	0.0992271	0.100808	0.226766	0.179379	0.0911141	0.114118	0.0706325	0.076695	0.100989	0.0853515
GFI1	cg25320328	0.156347	0.140753	0.168619	0.130649	0.137558	0.14846	0.620579	0.702869	0.641436	0.62856	0.702617	0.66499	0.300255	0.491888	0.552144	0.559315	0.626099	0.416069	0.489617	0.549695	0.494406	0.557212	0.51139	0.510046	0.577191	0.684921	0.523293	0.712456	0.591201	0.653599	0.305316	0.400508	0.413345	0.641845	0.665509	0.470242	0.31918	0.273769	0.256891	0.261053	0.231657	0.254586	0.515805	0.50226	0.510807	0.537805	0.545894	0.598153
CRISPLD2	cg26709988	0.146661	0.144503	0.099936	0.0709298	0.0966736	0.125198	0.82723	0.958655	0.940822	0.943924	0.932663	0.951719	0.974658	0.969919	0.970806	0.973901	0.978102	0.973682	0.138491	0.129052	0.138441	0.183383	0.109143	0.158109	0.916168	0.95401	0.941004	0.966718	0.973501	0.961037	0.945117	0.904725	0.935186	0.930009	0.886781	0.942673	0.038961	0.0604172	0.0422936	0.045554	0.187343	0.278085	0.040755	0.0583384	0.0264862	0.0430344	0.0251345	0.0333101
IRAK2	cg18527651	0.192533	0.18594	0.194844	0.177037	0.196271	0.127881	0.161387	0.0751247	0.0814359	0.0619552	0.0764116	0.0579142	0.0572937	0.0431641	0.0361613	0.0493862	0.0431007	0.0420583	0.487596	0.434123	0.412604	0.369954	0.453469	0.376497	0.371089	0.355824	0.238448	0.31733	0.332444	0.322303	0.0546305	0.0836606	0.125683	0.0720532	0.160757	0.0618354	0.162243	0.156281	0.195202	0.13856	0.198055	0.154846	0.0747282	0.0661098	0.0919912	0.0613336	0.101329	0.0549217
PRKAG2	cg22615330	0.260383	0.169299	0.256427	0.200795	0.16817	0.251688	0.756683	0.778966	0.779153	0.78764	0.766378	0.840776	0.636945	0.664499	0.724363	0.779012	0.793977	0.725654	0.489467	0.474594	0.493053	0.519589	0.420404	0.541519	0.601005	0.608555	0.520729	0.71225	0.589551	0.678173	0.581037	0.570045	0.650753	0.759807	0.676918	0.68729	0.192881	0.125691	0.204439	0.168033	0.230238	0.348265	0.123139	0.0622594	0.104287	0.0820372	0.0839646	0.0794826
FLJ13197	cg21199922	0.0840587	0.103194	0.0915511	0.0246373	0.0676553	0.0810005	0.697043	0.875157	0.80914	0.836127	0.851345	0.880169	0.576222	0.717399	0.742698	0.817202	0.828568	0.68118	0.0725135	0.0494536	0.0731959	0.0738599	0.0540761	0.068805	0.820453	0.85626	0.795007	0.925123	0.919029	0.893987	0.473677	0.580676	0.63259	0.783725	0.746247	0.64785	0.0676571	0.0461262	0.0422294	0.0565178	0.129961	0.234913	0.0725277	0.0337504	0.0313894	0.0430244	0.00777629	0.0513837
KLF13	cg07814318	0.42933	0.352467	0.35858	0.327983	0.396412	0.393971	0.512526	0.560009	0.474026	0.477331	0.404491	0.571825	0.328279	0.379638	0.290047	0.309595	0.202439	0.327304	0.267612	0.144828	0.180125	0.215786	0.252729	0.287521	0.521867	0.62765	0.434552	0.568777	0.373652	0.609262	0.152254	0.192396	0.144699	0.208856	0.153082	0.168571	0.343454	0.333426	0.341424	0.366215	0.449019	0.414104	0.330518	0.321835	0.280583	0.257673	0.297416	0.320997
PSTPIP1	cg26227523	0.219699	0.218545	0.234679	0.228235	0.191471	0.218028	0.309781	0.324408	0.350276	0.349203	0.400087	0.320542	0.158075	0.228522	0.255103	0.278697	0.317747	0.257321	0.477774	0.497001	0.484077	0.489577	0.46886	0.456791	0.532439	0.600711	0.550525	0.580513	0.585866	0.513267	0.258256	0.291839	0.292534	0.404605	0.40721	0.338798	0.321837	0.280525	0.269811	0.285033	0.245002	0.268382	0.388576	0.379207	0.422194	0.424194	0.388652	0.425782
TBC1D10C	cg17161520	0.802965	0.789219	0.802139	0.814911	0.812764	0.808724	0.267365	0.145193	0.193278	0.1586	0.179332	0.134441	0.0634052	0.0735693	0.0612249	0.0671773	0.0878629	0.0602673	0.755523	0.784905	0.785132	0.750892	0.739509	0.764206	0.083197	0.0646288	0.127662	0.0685102	0.0788158	0.0985549	0.113614	0.211262	0.198655	0.26743	0.295274	0.195056	0.850513	0.813507	0.822955	0.831616	0.758232	0.693937	0.816707	0.814946	0.860559	0.837732	0.827987	0.816304
LANCL1	cg10447327	0.0717998	0.0962199	0.0281145	0.0954442	0.0765269	0.0891179	0.490858	0.927509	0.838298	0.867679	0.541258	0.866002	0.541515	0.897411	0.834847	0.944528	0.588273	0.899425	0.0912843	0.100436	0.149992	0.144702	0.0905127	0.123639	0.515935	0.90432	0.878152	0.903139	0.585832	0.890168	0.541726	0.869112	0.851696	0.895215	0.490232	0.898816	0.109752	0.0650005	0.0637512	0.0771973	0.105336	0.230624	0.110315	0.145586	0.139726	0.147409	0.0857172	0.139595
ZNF791	cg08574423	0.07589	0.0735298	0.0562916	0.0716406	0.0296791	0.0416128	0.0310036	0.0308948	0.0184517	0.0252767	0.0212264	0.0327692	0.0346593	0.0328929	0.0281417	0.0367195	0.0335857	0.0402558	0.0440058	0.0365912	0.0527232	0.044463	0.043421	0.050615	0.017959	0.0233619	0.0289865	0.0225793	0.026278	0.0228996	0.0661563	0.0854778	0.0882985	0.124691	0.0643299	0.077552	0.138991	0.126917	0.10342	0.104548	0.0396034	0.0616644	0.204522	0.236956	0.220247	0.234625	0.165155	0.197772
NDRG1	cg20100745	0.0749361	0.0479193	0.0570488	0.0542902	0.0480226	0.0790643	0.696828	0.836111	0.66143	0.752659	0.858568	0.79703	0.838623	0.684852	0.761565	0.840994	0.849345	0.889988	0.215615	0.246413	0.15095	0.256451	0.143291	0.233112	1	0.957244	0.98278	0.976361	0.980487	0.970678	0.873233	0.847027	0.826253	0.88698	0.83536	0.926347	0.0664356	0.0521604	0.0230672	0.0248108	0.10936	0.136172	0.0634585	0.0614369	0.0753956	0.0317888	0.0421806	0.0464022
ZBTB7A	cg16242615	0.208635	0.155529	0.132929	0.198109	0.190205	0.193134	0.504288	0.617507	0.599659	0.57445	0.669859	0.628632	0.183561	0.396192	0.427537	0.383965	0.475811	0.376998	0.202048	0.176092	0.231717	0.267315	0.162882	0.224149	0.54918	0.646513	0.490313	0.714606	0.602609	0.650664	0.167318	0.271906	0.230064	0.424937	0.38975	0.279883	0.313827	0.329465	0.257831	0.272753	0.272553	0.299049	0.520085	0.442706	0.487476	0.537862	0.492759	0.502637
ABCG1	cg01176028	0.145168	0.130527	0.160727	0.134453	0.144278	0.151924	0.486086	0.579156	0.553949	0.625825	0.557344	0.589298	0.295294	0.385418	0.397533	0.482804	0.445433	0.403141	0.10856	0.0996845	0.115424	0.10771	0.127338	0.0848698	0.098191	0.0922469	0.134927	0.10319	0.118912	0.0848931	0.241487	0.246305	0.30188	0.413111	0.302219	0.31995	0.260027	0.19582	0.228738	0.26204	0.152141	0.18903	0.500775	0.405531	0.456471	0.401033	0.522684	0.528839
FOXK1	cg04261496	0.162013	0.148297	0.135955	0.109038	0.120813	0.134888	0.725927	0.862379	0.850579	0.763769	0.832811	0.851337	0.910812	0.929908	0.917558	0.922083	0.921156	0.903433	0.286061	0.291905	0.253547	0.356408	0.254032	0.276266	0.472249	0.657219	0.413983	0.748199	0.642817	0.685264	0.94061	0.880846	0.85948	0.861745	0.77778	0.855914	0.166748	0.183743	0.140649	0.135336	0.172149	0.277076	0.316125	0.268465	0.227458	0.322939	0.280059	0.262846
SLC25A42	cg23956760	0.163654	0.234814	0.216727	0.144828	0.173053	0.164971	0.773732	0.868975	0.858212	0.786682	0.870479	0.815169	0.65375	0.764096	0.801627	0.781613	0.861249	0.675804	0.437473	0.383315	0.479689	0.433391	0.372383	0.404765	0.720869	0.782414	0.665892	0.781416	0.758797	0.796165	0.375154	0.432318	0.472642	0.559612	0.579567	0.367037	0.161313	0.167675	0.156728	0.192538	0.242834	0.307137	0.196454	0.194507	0.170795	0.161123	0.175284	0.227765
	cg26485844	0.51395	0.374167	0.405677	0.336972	0.370479	0.405933	0.250627	0.114619	0.12649	0.119369	0.145297	0.103153	0.10636	0.0773214	0.0513825	0.0752788	0.0905384	0.0812225	0.687364	0.670574	0.654755	0.651443	0.624128	0.678148	0.675399	0.680156	0.571269	0.65333	0.628736	0.685492	0.0940245	0.134844	0.142249	0.148353	0.22468	0.0933676	0.356761	0.320578	0.342175	0.32869	0.373409	0.391019	0.150094	0.130922	0.141786	0.0717267	0.154134	0.0918987
RPTOR	cg08314949	0.597673	0.582418	0.778095	0.547473	0.621681	0.758362	0.290987	0.192679	0.290941	0.203746	0.287333	0.358813	0.0840195	0.175683	0.255391	0.207022	0.206211	0.278599	0.632636	0.610755	0.783608	0.543007	0.618773	0.767872	0.244526	0.12289	0.209636	0.0739012	0.262932	0.407034	0.161251	0.347145	0.346566	0.355125	0.396971	0.450293	0.685078	0.594137	0.728989	0.617402	0.599546	0.637154	0.584019	0.600507	0.778615	0.572481	0.619053	0.788239
SYNGR3	cg26787199	0.0887653	0.0853207	0.0981083	0.0876138	0.0822783	0.0861562	0.14512	0.162661	0.163302	0.191227	0.195175	0.150025	0.100015	0.216594	0.214091	0.255924	0.270396	0.179255	0.250838	0.257238	0.278747	0.289955	0.262798	0.257245	0.0567905	0.0580372	0.0593984	0.0575857	0.0564764	0.0362896	0.112798	0.147034	0.160899	0.275343	0.243833	0.160416	0.111772	0.0957369	0.108078	0.117515	0.109191	0.122885	0.13326	0.137918	0.149067	0.142736	0.1604	0.164896
UGCG	cg14655843	0.458423	0.412464	0.46342	0.430596	0.410298	0.452186	0.251872	0.145073	0.165545	0.134061	0.169829	0.128005	0.194929	0.119727	0.132115	0.11803	0.137486	0.149627	0.605825	0.614297	0.62373	0.641866	0.628331	0.628365	0.179631	0.251238	0.168857	0.26724	0.148856	0.272348	0.21479	0.177101	0.214455	0.188569	0.257589	0.195119	0.479935	0.418661	0.436064	0.489717	0.399352	0.395122	0.428656	0.421208	0.453651	0.419779	0.42365	0.409477
WISP1	cg10191240	0.231763	0.286507	0.264422	0.379261	0.25795	0.183642	0.127182	0.18111	0.126778	0.244281	0.207691	0.145896	0.126829	0.198468	0.19121	0.28113	0.221814	0.155724	0.115447	0.0949916	0.106201	0.121006	0.0981665	0.0808288	0.0885751	0.107118	0.132911	0.140266	0.12736	0.0710192	0.169635	0.209591	0.243106	0.390627	0.315145	0.205126	0.355997	0.406464	0.342147	0.393581	0.257597	0.241645	0.562048	0.522853	0.53555	0.68367	0.538583	0.464596
	cg18410685	0.0630986	0.0583473	0.0897018	0.107357	0.116168	0.0898146	0.675267	0.813199	0.813526	0.816919	0.820791	0.863805	0.691548	0.803238	0.817121	0.880259	0.883588	0.852185	0.0860821	0.104106	0.113374	0.161599	0.143637	0.115414	0.850343	0.924578	0.849302	0.913595	0.923699	0.935761	0.697414	0.615058	0.74247	0.847794	0.855346	0.75197	0.127268	0.0918485	0.0644901	0.0157108	0.184093	0.187002	0.0904898	0.0600784	0.0628862	0.04452	0.0357811	0.0728234
	cg08628233	0.0842964	0.0710247	0.0830147	0.0544899	0.0667875	0.07677	0.318066	0.271557	0.274045	0.284815	0.267654	0.287454	0.498836	0.412586	0.378072	0.425827	0.398821	0.446635	0.0839866	0.089708	0.0864605	0.0942441	0.100398	0.0979158	0.543991	0.541092	0.508752	0.573028	0.577192	0.556549	0.568658	0.613426	0.454684	0.582358	0.496367	0.547779	0.0726211	0.0685317	0.058237	0.0487333	0.0923785	0.141392	0.0725601	0.0589659	0.0714042	0.0529518	0.0729905	0.0555665
N4BP1	cg27319917	0.113487	0.158899	0.0874342	0.125756	0.140961	0.169107	0.630393	0.740925	0.575299	0.483073	0.659161	0.664539	0.289311	0.583803	0.574409	0.563407	0.602472	0.5519	0.256764	0.301871	0.405832	0.331174	0.301113	0.437454	0.885308	0.909892	0.866373	0.84463	0.890081	0.823495	0.427294	0.721642	0.58044	0.717158	0.63007	0.64321	0.158854	0.137908	0.111837	0.0911733	0.186938	0.264147	0.107858	0.119708	0.269842	0.01547	0.0248094	0.344237
	cg04716447	0.630034	0.616784	0.652365	0.653104	0.629753	0.661792	0.276043	0.132746	0.21698	0.170452	0.185455	0.164144	0.144541	0.159216	0.0952522	0.137863	0.108986	0.191244	0.611207	0.590657	0.616139	0.561492	0.559746	0.573445	0.325707	0.35744	0.212805	0.365791	0.326894	0.316923	0.377526	0.410043	0.367095	0.396487	0.415888	0.436797	0.661888	0.561012	0.627714	0.618001	0.58264	0.584745	0.522998	0.548	0.596808	0.454506	0.476246	0.572842
SNRPB2	cg03850957	0.167933	0.154084	0.198108	0.148658	0.139418	0.196496	0.436877	0.644453	0.555978	0.582607	0.674482	0.632398	0.337808	0.548743	0.619507	0.619803	0.684245	0.515576	0.136955	0.121918	0.207716	0.168368	0.120615	0.169995	0.782701	0.877965	0.770579	0.877711	0.804943	0.86953	0.365604	0.381822	0.463982	0.570907	0.544011	0.530033	0.152142	0.113318	0.147206	0.155138	0.21178	0.234925	0.0851447	0.0603502	0.0856327	0.0527019	0.0864426	0.0716774
WDR70	cg11669284	0.369636	0.244873	0.417815	0.421209	0.363329	0.379771	0.184865	0.383264	0.290122	0.310501	0.512195	0.295628	0.133009	0.331126	0.403653	0.50999	0.414519	0.260235	0.264828	0.13462	0.24653	0.193813	0.243068	0.111811	0.333333	0.585787	0.194236	0.706597	0.434429	0.680676	0.113772	0.208301	0.202581	0.48715	0.365023	0.316935	0.438152	0.320912	0.483829	0.367626	0.410748	0.342904	0.55989	0.513761	0.652284	0.600994	0.577136	0.666344
AKT3	cg20686125	0.270157	0.247684	0.282007	0.249078	0.203924	0.221335	0.633347	0.649313	0.649992	0.585315	0.657645	0.643131	0.486085	0.468088	0.524555	0.521299	0.571391	0.491579	0.552841	0.562664	0.59441	0.601951	0.514361	0.521543	0.628908	0.719373	0.604141	0.750012	0.68003	0.71053	0.396184	0.397846	0.431172	0.413234	0.458133	0.392453	0.235	0.220465	0.247651	0.236248	0.251317	0.30986	0.199576	0.189963	0.236226	0.195753	0.195521	0.193014
SHBG	cg01479396	0.103528	0.128419	0.10185	0.0710558	0.0720803	0.0983945	0.701864	0.808056	0.795705	0.778912	0.785877	0.840131	0.858318	0.82803	0.844366	0.837386	0.859956	0.843465	0.103087	0.0670893	0.0942488	0.0988951	0.0856657	0.0992804	0.867088	0.877194	0.821971	0.889278	0.840031	0.861929	0.809035	0.778147	0.771621	0.797481	0.737596	0.75802	0.078215	0.0766207	0.0763404	0.0579462	0.136826	0.236118	0.106426	0.056359	0.071492	0.0683131	0.0675508	0.0692619
CDK14	cg03834767	0.0868988	0.068869	0.0460712	0.0507519	0.0543254	0.0404439	0.744107	0.837006	0.779106	0.862554	0.805648	0.83073	0.967155	0.920394	0.962057	0.93287	0.959142	0.95118	0.0716057	0.0555863	0.0538552	0.118907	0.0795454	0.0570809	0.604644	0.796302	0.632616	0.842937	0.776064	0.860618	0.921994	0.824146	0.872378	0.870033	0.814306	0.80787	0.0583922	0.100251	0.055779	0.047379	0.0814885	0.168169	0.1	0.0963481	0.0840011	0.240794	0.0524896	0.0658722
NEO1	cg11357013	0.135043	0.106817	0.101965	0.0660998	0.0909842	0.0928094	0.757284	0.850067	0.866937	0.862128	0.849524	0.842089	0.766662	0.814084	0.856535	0.866373	0.860499	0.814461	0.359941	0.358398	0.358615	0.435202	0.355216	0.369779	0.824431	0.887429	0.831569	0.884283	0.865356	0.870779	0.793574	0.712706	0.832326	0.832414	0.814355	0.771783	0.0640449	0.0580842	0.0526671	0.0412606	0.150673	0.25578	0.067666	0.0383103	0.0613769	0.0540263	0.0436257	0.0477099
	cg10750306	0.0670932	0.0405936	0.0331426	0.459285	0.0389932	0.0498716	0.0449462	0.069507	0.0472139	0.502846	0.0461801	0.0559619	0.0556223	0.0428678	0.044461	0.508565	0.0487877	0.0446112	0.052589	0.054677	0.0651715	0.495524	0.0258806	0.0462969	0.0286334	0.0471693	0.0433533	0.513204	0.041942	0.0253549	0.0445218	0.0429794	0.0487744	0.493159	0.0487659	0.0430591	0.056796	0.185361	0.0377336	0.386894	0.0110943	0.490951	0.0797658	0.031192	0.04961	0.526042	0.0580227	0.036358
MAEA	cg21326139	0.140778	0.135992	0.113206	0.0863207	0.0915932	0.101637	0.644725	0.770796	0.757988	0.746324	0.774537	0.792586	0.81849	0.791601	0.839022	0.809184	0.826573	0.835024	0.107807	0.0799729	0.12534	0.136028	0.0959224	0.10578	0.876946	0.893452	0.828705	0.896053	0.869679	0.851909	0.788817	0.737491	0.729745	0.747591	0.682397	0.728652	0.0792343	0.0809321	0.0627664	0.0648812	0.153236	0.265027	0.0885051	0.056336	0.055819	0.0602598	0.0689027	0.0547812
MIR1304	cg01580228	0.140869	0.131994	0.0908332	0.0757722	0.102347	0.119265	0.693177	0.821281	0.811269	0.836676	0.813188	0.81765	0.789	0.840754	0.82075	0.82963	0.827783	0.799817	0.201765	0.215696	0.236143	0.25748	0.195285	0.204427	0.802105	0.833726	0.763296	0.877949	0.841713	0.838703	0.811465	0.809521	0.762152	0.831166	0.78272	0.787534	0.0823103	0.0783592	0.0747617	0.0688025	0.160985	0.24618	0.111012	0.0864723	0.0636184	0.0698468	0.0759643	0.0683164
	cg13227806	0.164129	0.144025	0.159577	0.155235	0.12177	0.143139	0.71607	0.823657	0.831374	0.813126	0.837176	0.827768	0.597215	0.702898	0.71934	0.761764	0.812403	0.680404	0.53232	0.501606	0.547264	0.551691	0.500564	0.488887	0.750839	0.833449	0.74882	0.847575	0.820278	0.834606	0.546475	0.582943	0.730272	0.743624	0.761383	0.707777	0.129843	0.0962236	0.141727	0.116501	0.192749	0.317296	0.0819342	0.070851	0.06816	0.0456762	0.0672132	0.0584598
C11orf41	cg14472551	0.255677	0.216726	0.21666	0.213028	0.174946	0.236456	0.589521	0.647592	0.630454	0.623832	0.706833	0.663757	0.29225	0.423616	0.516185	0.527184	0.638348	0.408624	0.688276	0.6892	0.715908	0.698601	0.70283	0.63129	0.396996	0.471781	0.312097	0.471779	0.41061	0.46058	0.197242	0.210703	0.264868	0.376637	0.413611	0.19801	0.394892	0.376589	0.291167	0.323197	0.234823	0.269072	0.706058	0.663315	0.666673	0.720238	0.659459	0.722163
	cg13857354	0.162234	0.157369	0.0977575	0.13135	0.128	0.157236	0.71831	0.801407	0.79075	0.752296	0.809013	0.819189	0.73637	0.782475	0.852765	0.845432	0.861573	0.8263	0.106457	0.111227	0.155088	0.168922	0.118114	0.134156	0.867036	0.895711	0.843762	0.908854	0.864111	0.923636	0.783929	0.744831	0.762796	0.802492	0.772854	0.770351	0.136129	0.107202	0.0994098	0.105615	0.218422	0.307918	0.114582	0.0782938	0.0980779	0.0756979	0.0615355	0.0580321
DYRK4	cg09418321	0.108978	0.116384	0.109712	0.0831446	0.0964964	0.130252	0.627418	0.717639	0.708663	0.67594	0.769739	0.731247	0.429612	0.586549	0.624054	0.638972	0.733185	0.554711	0.73801	0.776679	0.774938	0.764584	0.759613	0.715962	0.739068	0.821525	0.733872	0.827315	0.813842	0.769452	0.423805	0.499881	0.546967	0.670889	0.706383	0.552528	0.107435	0.0763783	0.0694266	0.0781072	0.18502	0.293813	0.190125	0.101013	0.161135	0.118678	0.096906	0.104559
LAX1	cg06958535	0.777863	0.811448	0.791228	0.787939	0.82256	0.801055	0.24836	0.139697	0.160155	0.157395	0.173015	0.12107	0.0735074	0.0953717	0.0671081	0.0909832	0.100796	0.104636	0.865331	0.905289	0.849563	0.875312	0.877827	0.905331	0.44483	0.586046	0.351847	0.655911	0.534646	0.611533	0.179674	0.241169	0.251454	0.325192	0.372346	0.304188	0.72244	0.728905	0.78056	0.720962	0.777244	0.695915	0.5249	0.591393	0.64388	0.535	0.584011	0.513917
ZFP36L1	cg08169020	0.862564	0.863075	0.887971	0.9294	0.89962	0.861871	0.222507	0.0624472	0.0859082	0.0970599	0.129304	0.0866419	0.0323044	0.030353	0.0402972	0.0372449	0.0254121	0.0533333	0.896671	0.964353	0.893776	0.897349	0.926255	0.917704	0.219782	0.328197	0.0515868	0.391153	0.211263	0.419925	0.0714707	0.145616	0.121134	0.183043	0.227662	0.133525	0.940187	0.932308	0.950554	0.972919	0.78697	0.655838	0.902876	0.963524	0.96368	0.969152	0.979877	0.958157
	cg23096806	0.567571	0.460676	0.504263	0.46606	0.581593	0.427292	0.541021	0.487686	0.49351	0.465057	0.515651	0.508188	0.235777	0.119275	0.125085	0.156302	0.173417	0.115959	0.631306	0.623503	0.592645	0.580219	0.647721	0.593256	0.552054	0.686103	0.437681	0.726616	0.616314	0.66644	0.108971	0.156884	0.169426	0.232126	0.292351	0.143042	0.469963	0.436989	0.445839	0.416276	0.515593	0.444601	0.372109	0.260608	0.298748	0.275592	0.384603	0.202123
IKZF1	cg19159011	0.523744	0.468612	0.475115	0.426124	0.472137	0.463141	0.195862	0.0949046	0.104106	0.110082	0.13819	0.110248	0.0941734	0.0928878	0.0768395	0.0955565	0.0789477	0.0876728	0.617017	0.629412	0.594517	0.604008	0.616469	0.610635	0.171367	0.268456	0.09866	0.275931	0.162963	0.27074	0.149054	0.233007	0.220964	0.289255	0.331606	0.226323	0.481573	0.480905	0.481713	0.482053	0.475431	0.439687	0.521036	0.442675	0.446069	0.497972	0.496623	0.489147
UPF3A	cg07218880	0.713196	0.732387	0.787074	0.840159	0.573601	0.780802	0.305729	0.185115	0.238556	0.247756	0.21733	0.213694	0.125341	0.174911	0.209182	0.177499	0.197766	0.143957	0.755228	0.727908	0.777089	0.795752	0.573471	0.768261	0.201376	0.334105	0.129482	0.421483	0.202844	0.38666	0.10869	0.157109	0.174273	0.166481	0.181559	0.180846	0.773821	0.75069	0.717977	0.814938	0.571728	0.698887	0.699692	0.686099	0.762794	0.772939	0.533656	0.76559
C7orf50	cg04816311	0.353966	0.296809	0.382273	0.311952	0.240106	0.343879	0.881909	0.936896	0.932654	0.937565	0.904226	0.933363	0.93825	0.949587	0.960183	0.964629	0.956145	0.973176	0.403257	0.213219	0.348316	0.421028	0.251105	0.390562	0.501592	0.30712	0.584036	0.281547	0.327643	0.282642	0.919523	0.917703	0.91394	0.927121	0.855487	0.951846	0.284933	0.176383	0.26911	0.204726	0.288295	0.435349	0.0688293	0.0546323	0.101322	0.0349639	0.060154	0.061395
NCF2	cg09076123	0.0737684	0.0765556	0.075067	0.0735988	0.079908	0.0815046	0.329354	0.524486	0.417129	0.401013	0.546206	0.469975	0.242343	0.439107	0.433492	0.471898	0.555442	0.408135	0.121941	0.120215	0.110214	0.129682	0.117296	0.13211	0.287812	0.405372	0.131481	0.457694	0.320877	0.406586	0.329183	0.353337	0.339323	0.493107	0.478881	0.434735	0.0570861	0.0742465	0.0507767	0.056969	0.120942	0.175371	0.0647665	0.0434982	0.0464952	0.0522144	0.0462784	0.0433103
PTPN9	cg12063992	0.0934289	0.0523772	0.0847811	0.0855454	0.0717161	0.0872156	0.693166	0.813241	0.77898	0.706557	0.839511	0.79559	0.513156	0.620914	0.695472	0.721193	0.752104	0.548314	0.446192	0.406548	0.432958	0.440981	0.340425	0.386368	0.627437	0.670837	0.4496	0.715043	0.640969	0.709398	0.47527	0.448855	0.522299	0.752393	0.736936	0.539733	0.03844	0.0443005	0.0434672	0.0155591	0.115399	0.228341	0.0633756	0.0167203	0.0172923	0.0141521	0.00502982	0.0640244
HTT	cg14967987	0.641008	0.594809	0.686529	0.600176	0.66065	0.651042	0.307693	0.171514	0.19659	0.205063	0.196693	0.188709	0.175479	0.16237	0.0979458	0.145189	0.129112	0.140299	0.693465	0.661662	0.696553	0.657087	0.658557	0.684134	0.340687	0.316168	0.31584	0.385797	0.356062	0.475228	0.145682	0.163877	0.188868	0.282219	0.275748	0.202179	0.68242	0.532478	0.661655	0.627612	0.627376	0.601924	0.51118	0.498179	0.572303	0.432148	0.52499	0.59937
LNPEP	cg11247817	0.075691	0.0827333	0.0981114	0.0668357	0.0819678	0.0822451	0.570444	0.652488	0.618837	0.61507	0.695864	0.645241	0.522532	0.633485	0.629868	0.713705	0.714836	0.566399	0.479332	0.52448	0.571448	0.480175	0.33401	0.524794	0.487845	0.634684	0.252581	0.682484	0.565575	0.65725	0.58453	0.597473	0.656227	0.738535	0.704761	0.603977	0.0302938	0.0585822	0.0543769	0.11429	0.115348	0.197704	0.112811	0.0491888	0.0549105	0.0650226	0.0644547	0.0684151
RASA3	cg16476991	0.0456487	0.0307256	0.0580238	0.0442449	0.0401457	0.0331789	0.157623	0.0974347	0.0619375	0.0989259	0.0831953	0.159587	0.0584984	0.0347653	0.0544818	0.0429536	0.0356011	0.0269554	0.0488632	0.0260847	0.0429397	0.056367	0.0337599	0.0414172	0.202636	0.254706	0.0353663	0.284826	0.12619	0.131414	0.0301488	0.0375392	0.0252203	0.0540693	0.0481038	0.0184315	0.0342677	0.0285523	0.0378154	0.0234009	0.0303169	0.0223727	0.0264427	0.0301757	0.026387	0.0214239	0.043183	0.0143311
	cg24941342	0.116271	0.13325	0.0935964	0.0799097	0.0740084	0.0747488	0.774771	0.903208	0.904142	0.867143	0.885969	0.87538	0.841505	0.888929	0.892651	0.873411	0.964147	0.879411	0.0847081	0.0563381	0.107187	0.0817588	0.0743705	0.0852668	0.941025	0.938043	0.906147	0.939847	0.925219	0.921372	0.826156	0.801411	0.838957	0.835827	0.781098	0.81309	0.111256	0.0992818	0.0631695	0.0823808	0.139481	0.252109	0.16596	0.101009	0.15446	0.179197	0.13591	0.151971
BCAS3	cg02275530	0.218265	0.204955	0.17214	0.155112	0.141366	0.201094	0.791025	0.879258	0.853109	0.846616	0.844591	0.872154	0.827452	0.878655	0.889039	0.880198	0.876851	0.870166	0.476207	0.48046	0.443306	0.478235	0.435359	0.463704	0.356292	0.329688	0.345834	0.380804	0.409697	0.351305	0.765975	0.789147	0.834694	0.813501	0.76025	0.795984	0.214678	0.192358	0.171852	0.166946	0.207382	0.315938	0.255785	0.215671	0.229709	0.256275	0.288215	0.242774
ARHGAP9	cg06015525	0.273619	0.237636	0.251596	0.239712	0.236236	0.23952	0.209784	0.133486	0.127862	0.130295	0.153165	0.129107	0.0867945	0.0890694	0.0807207	0.0821118	0.0722725	0.0965254	0.466709	0.465792	0.455359	0.446755	0.46564	0.473718	0.274782	0.307591	0.138966	0.364168	0.236707	0.342641	0.110003	0.132553	0.182605	0.143794	0.233053	0.109493	0.244888	0.214902	0.23822	0.219026	0.262152	0.246355	0.13937	0.112979	0.153844	0.096985	0.134782	0.102733
RASA3	cg02648589	0.276024	0.217665	0.296569	0.270701	0.294796	0.316551	0.714899	0.731274	0.749127	0.785481	0.703268	0.797259	0.753773	0.625739	0.634453	0.637444	0.589454	0.671171	0.344627	0.295361	0.384193	0.40226	0.341662	0.398744	0.926632	0.92002	0.879881	0.945203	0.929029	0.939495	0.541943	0.611348	0.614014	0.695511	0.654597	0.646892	0.236569	0.179684	0.268442	0.232389	0.309912	0.392893	0.159756	0.144187	0.262136	0.179404	0.249723	0.205292
MIR762	cg02558026	0.0241383	0.0261451	0.025416	0.0203347	0.0197864	0.02876	0.0452456	0.038101	0.013615	0.025214	0.0444589	0.0285565	0.00745568	0.0206721	0.0030198	0.0177945	0.0184772	0.00567055	0.0940237	0.0846432	0.086206	0.0706566	0.103394	0.111806	0.0400704	0.0945301	0.00986858	0.0905998	0.0594252	0.0523832	0.0112965	0.0235246	0.0231235	0.0122786	0.0322738	0.00826847	0.035963	0.0258134	0.0297898	0.0235204	0.0354685	0.0101548	0.0196937	0.0177535	0.0293058	0.0286433	0.0262663	0.0190171
GIPR	cg09997082	0.258939	0.181202	0.253111	0.154323	0.177352	0.189698	0.647053	0.702945	0.733317	0.656418	0.766555	0.716137	0.432199	0.620783	0.679333	0.688423	0.743739	0.53988	0.638186	0.619938	0.635772	0.651035	0.617082	0.626544	0.729981	0.799177	0.75431	0.858164	0.797979	0.80627	0.351093	0.400277	0.483283	0.615384	0.52121	0.480843	0.216635	0.14019	0.167499	0.137308	0.281812	0.316075	0.139072	0.0921945	0.0963551	0.0643155	0.0838835	0.0670765
	cg13823964	0.18533	0.208976	0.238571	0.123117	0.142344	0.180001	0.623589	0.710478	0.786672	0.669959	0.667074	0.727245	0.423336	0.633004	0.662429	0.684532	0.724627	0.551283	0.216096	0.196393	0.261768	0.254122	0.249253	0.169486	0.628204	0.727923	0.533949	0.762022	0.725978	0.739008	0.528457	0.551721	0.562921	0.669768	0.63772	0.568009	0.175399	0.197199	0.239589	0.181391	0.249503	0.301442	0.195015	0.160413	0.165804	0.150234	0.230094	0.148756
KLRK1	cg15368872	0.336739	0.315531	0.313457	0.381353	0.324469	0.345347	0.475394	0.565019	0.556507	0.553311	0.629431	0.593376	0.157582	0.296343	0.328035	0.405883	0.422618	0.287143	0.14288	0.109505	0.121737	0.186434	0.141925	0.16988	0.478671	0.568457	0.406691	0.645399	0.578585	0.602975	0.0790233	0.10703	0.0989806	0.230249	0.250934	0.148006	0.317716	0.307162	0.280918	0.332483	0.354926	0.364133	0.151613	0.186972	0.177263	0.170613	0.172966	0.164347
GALNT10	cg07225509	0.21347	0.281218	0.901992	0.446618	0.15256	0.131834	0	0.1816	0.560323	1	0.219183	0.192897	0.146506	0.0640012	0.770742	0.168773	0.153946	0	0.165871	0.0631587	0.900225	0.19835	0.216562	0	0.115961	0.629094	0.177898	0.112061	0.0247785	0	0.390691	0.0469545	0.819597	0.0317767	0.504974	0.1102	0.694124	0.213874	0.851755	0.136492	0.723804	0.355229	0.486655	0.221314	0.722293	0.174897	0	0.205725
	cg00390724	0.445342	0.504294	0.564455	0.483076	0.505645	0.520333	0.363663	0.3142	0.414601	0.398806	0.292857	0.430785	0.56984	0.366068	0.36898	0.371634	0.396032	0.508801	0.346921	0.290738	0.432323	0.333238	0.376534	0.291744	0.444972	0.263152	0.617344	0.240553	0.369349	0.39111	0.484747	0.373956	0.426733	0.364477	0.262675	0.394507	0.631597	0.538425	0.623973	0.563877	0.485227	0.535315	0.60686	0.620081	0.655561	0.676247	0.635508	0.633713
SAMD3	cg13599020	0.226222	0.194155	0.222002	0.1404	0.145325	0.202447	0.665128	0.753036	0.730294	0.692945	0.723945	0.685041	0.396325	0.598781	0.545105	0.701358	0.740954	0.582653	0.581853	0.5513	0.588456	0.566365	0.503689	0.594795	0.319958	0.504002	0.166524	0.587343	0.426254	0.494041	0.357109	0.498837	0.52632	0.69249	0.678113	0.607755	0.199095	0.133765	0.182551	0.125885	0.180058	0.332081	0.11272	0.110191	0.0846919	0.064012	0.0452465	0.0774277
	cg21252105	0.109721	0.105985	0.0911469	0.0588594	0.0747879	0.102923	0.568952	0.718069	0.702428	0.65451	0.706691	0.701807	0.454706	0.561475	0.585599	0.592571	0.656963	0.50192	0.0681319	0.0378344	0.0911878	0.1061	0.0906186	0.0876308	0.466513	0.561324	0.386306	0.614567	0.524781	0.580721	0.199896	0.12434	0.304519	0.253822	0.334108	0.0956857	0.0317686	0.017779	0.0231482	0.00772553	0.201349	0.228063	0.0884814	0.00738832	0.0218898	0.0139437	0.00532356	0.00613344
LSP1	cg19280572	0.290616	0.248836	0.372909	0.260656	0.149851	0.243168	0.199981	0.0977716	0.141875	0.129523	0.0984646	0.109313	0.0805316	0.109342	0.128056	0.118478	0.102765	0.140821	0.379356	0.355632	0.477309	0.365739	0.204889	0.311724	0.228529	0.279076	0.13343	0.314777	0.196934	0.296069	0.103897	0.141749	0.175535	0.18451	0.129304	0.12991	0.344658	0.269943	0.346542	0.268209	0.196531	0.255481	0.286734	0.240531	0.377802	0.251025	0.0970806	0.128282
TGOLN2	cg00710862	0.249388	0.144304	0.180418	0.124838	0.106513	0.138103	0.519891	0.565509	0.578542	0.444548	0.601649	0.545627	0.349676	0.425261	0.410558	0.412446	0.479179	0.438596	0.448186	0.250841	0.494355	0.271315	0.265369	0.242	0.584878	0.701138	0.544634	0.751974	0.675923	0.72806	0.396638	0.417591	0.453705	0.581781	0.554123	0.490078	0.381974	0.277457	0.285551	0.243792	0.192645	0.25773	0.57694	0.38141	0.574464	0.474028	0.438069	0.455505
	cg13580758	0.180679	0.157685	0.10301	0.0901991	0.0944341	0.129139	0.808419	0.924569	0.884644	0.872118	0.884892	0.861811	0.888993	0.926417	0.944645	0.907301	0.912222	0.919758	0.128756	0.0980297	0.128305	0.158837	0.0960706	0.118157	0.900121	0.911845	0.85176	0.919156	0.89964	0.895987	0.90979	0.86928	0.864746	0.883824	0.820561	0.86672	0.0941458	0.0571413	0.0523857	0.088483	0.160935	0.197606	0.0994485	0.0469892	0.0486512	0.0706051	0.0587451	0.0373585
	cg08843850	0.12833	0.134422	0.10462	0.0927004	0.0815804	0.0800256	0.712954	0.722234	0.700963	0.711533	0.713697	0.742444	0.822919	0.802474	0.79731	0.776131	0.79296	0.775681	0.452322	0.534271	0.588233	0.545794	0.592989	0.502714	0.89938	0.946966	0.909715	0.932201	0.929082	0.908933	0.776562	0.716539	0.698711	0.6028	0.625437	0.622224	0.0711978	0.0568601	0.0654673	0.0672718	0.139319	0.250654	0.0687513	0.0558079	0.0562283	0.0520511	0.0614763	0.0512381
	cg16664584	0.134885	0.115587	0.0935089	0.109385	0.0887108	0.117805	0.53671	0.687851	0.684573	0.687531	0.707824	0.712601	0.456827	0.589396	0.650827	0.674413	0.732484	0.623982	0.308614	0.303056	0.324816	0.353889	0.283579	0.348465	0.642925	0.735867	0.589699	0.778374	0.727285	0.760315	0.583564	0.552201	0.623619	0.718769	0.68418	0.677212	0.289881	0.223047	0.17931	0.246523	0.153009	0.244364	0.504152	0.463624	0.490862	0.48401	0.493059	0.572627
FGGY	cg23670353	0.131553	0.122388	0.079058	0.0759206	0.0636494	0.0739856	0.722879	0.837114	0.82493	0.850048	0.854073	0.868619	0.887047	0.904827	0.935344	0.914977	0.922815	0.92109	0.106867	0.0457251	0.067461	0.101603	0.0595435	0.079587	0.910286	0.900389	0.87554	0.912249	0.902576	0.940971	0.913196	0.810478	0.80083	0.855697	0.800123	0.856737	0.0918333	0.0537644	0.0542101	0.05383	0.142255	0.221216	0.124217	0.0927839	0.100366	0.114865	0.0824954	0.0804453
SLC10A1	cg01448863	0.104041	0.09441	0.0828774	0.0966069	0.0783426	0.0920289	0.68173	0.83013	0.812552	0.807726	0.829114	0.80796	0.682554	0.703819	0.806327	0.816991	0.840589	0.796527	0.166862	0.183173	0.179359	0.235671	0.144418	0.209247	0.803033	0.874291	0.840643	0.851214	0.842251	0.874676	0.652756	0.538438	0.69268	0.773291	0.720398	0.716478	0.0621454	0.0625092	0.061276	0.0532629	0.138606	0.239672	0.0677035	0.0430581	0.0566844	0.0536408	0.0672332	0.0634398
ABCA3	cg01491428	0.403771	0.410748	0.404697	0.376541	0.42285	0.410686	0.393583	0.403208	0.377837	0.39891	0.415265	0.411144	0.344315	0.374019	0.368841	0.392082	0.403561	0.394446	0.393999	0.380501	0.366943	0.400348	0.417713	0.41556	0.377556	0.401865	0.366449	0.42325	0.41463	0.381056	0.376723	0.392047	0.391743	0.408642	0.408544	0.383425	0.397705	0.402457	0.410879	0.414223	0.405756	0.419517	0.401246	0.398667	0.397438	0.408072	0.416622	0.419892
SEC61A1	cg14788242	0.199188	0.14802	0.171769	0.140163	0.188029	0.186104	0.695931	0.777995	0.806465	0.749394	0.770417	0.794975	0.688493	0.754851	0.818362	0.782593	0.80034	0.790602	0.350597	0.367538	0.379627	0.407263	0.317445	0.322442	0.786639	0.850017	0.798426	0.859119	0.824226	0.889793	0.681165	0.720505	0.694604	0.77701	0.661146	0.744945	0.161713	0.128113	0.149868	0.147023	0.237576	0.302888	0.177338	0.131819	0.115384	0.126706	0.166891	0.13794
CREB3L2	cg22523050	0.169254	0.176198	0.134397	0.128917	0.109955	0.130966	0.754235	0.769386	0.724303	0.723148	0.770644	0.765086	0.643244	0.679215	0.699711	0.699456	0.763055	0.612924	0.701859	0.705813	0.72911	0.749181	0.7178	0.696766	0.622194	0.749553	0.545402	0.804929	0.707074	0.786116	0.659607	0.599266	0.559401	0.737066	0.735984	0.676644	0.10864	0.0879371	0.110934	0.0859521	0.197232	0.297609	0.112259	0.0952392	0.0819941	0.0724701	0.0809087	0.0843795
	cg06030535	0.119465	0.128246	0.129894	0.0831407	0.0846484	0.114827	0.771292	0.86155	0.85871	0.864741	0.84292	0.875741	0.834867	0.863704	0.886152	0.907966	0.894409	0.891805	0.0941535	0.0546791	0.0974053	0.109211	0.0952482	0.110909	0.88887	0.912712	0.885826	0.895759	0.888632	0.865263	0.875135	0.817745	0.835205	0.854101	0.772656	0.872122	0.094073	0.0809236	0.101621	0.0578754	0.146334	0.2594	0.0998335	0.0787226	0.0428833	0.0571777	0.0486143	0.0547278
RBM23	cg04756491	0.160894	0.164158	0.125835	0.102721	0.113727	0.138522	0.783448	0.857679	0.803549	0.859034	0.832065	0.806919	0.921172	0.891223	0.880089	0.858269	0.87598	0.886544	0.12559	0.06334	0.0846657	0.135351	0.0672764	0.111532	0.925673	0.953092	0.902067	0.920492	0.921672	0.922262	0.901631	0.890869	0.909005	0.872638	0.838464	0.862449	0.113218	0.0939508	0.107085	0.0737331	0.15938	0.255576	0.115354	0.0492565	0.0784369	0.0523036	0.0505838	0.0478867
ENTPD1	cg12497543	0.150853	0.134722	0.120201	0.10399	0.119095	0.142321	0.647951	0.72351	0.73127	0.74299	0.734829	0.748603	0.71819	0.740921	0.784312	0.76185	0.757254	0.793945	0.11487	0.0770553	0.115852	0.113164	0.108395	0.117411	0.434917	0.52156	0.344451	0.622411	0.461192	0.574475	0.686397	0.705637	0.748064	0.759875	0.642686	0.738289	0.0948363	0.0823136	0.0745869	0.0766065	0.127603	0.259932	0.0944945	0.0638971	0.0705286	0.0703799	0.0859334	0.0671406
CCDC88B	cg07884764	0.269307	0.214397	0.241803	0.185077	0.225222	0.282535	0.145026	0.113206	0.105423	0.074647	0.100436	0.09237	0.0693785	0.0810337	0.0711642	0.0724546	0.0755173	0.0795325	0.320166	0.293692	0.285504	0.2028	0.269011	0.33226	0.0853411	0.0814631	0.0777635	0.101508	0.0866897	0.0937362	0.0677711	0.0885312	0.089226	0.0905481	0.121569	0.0988153	0.337734	0.242875	0.25024	0.250618	0.207489	0.270239	0.377402	0.296367	0.296202	0.236362	0.30223	0.406533
ARID5A	cg04722215	0.792345	0.795161	0.912813	0.824636	0.828833	0.795126	0.276197	0.128941	0.151811	0.13706	0.16297	0.0897436	0.0604827	0.0477281	0.0847326	0.0652904	0.0763166	0.0687407	0.875456	0.905231	0.879317	0.877918	0.901075	0.875879	0.239348	0.29364	0.113169	0.302812	0.157058	0.326732	0.0934699	0.133217	0.188321	0.1173	0.238037	0.145008	0.840834	0.797834	0.829314	0.793954	0.752181	0.702904	0.81926	0.756491	0.804644	0.811023	0.82091	0.824884
EML4	cg04741211	0.713182	0.665487	0.750962	0.673623	0.669986	0.727706	0.185271	0.103688	0.131443	0.135817	0.149803	0.155222	0.211666	0.13053	0.138222	0.146837	0.17498	0.248104	0.525535	0.482097	0.555057	0.561075	0.55147	0.624029	0.377297	0.50602	0.140058	0.613558	0.384741	0.58314	0.43743	0.3075	0.357741	0.469534	0.451137	0.462738	0.735507	0.704089	0.725038	0.74626	0.683324	0.700364	0.66805	0.657174	0.68155	0.661312	0.60905	0.723394
GJB6	cg03568673	0.159504	0.158227	0.126114	0.091193	0.105119	0.1327	0.746126	0.878182	0.852171	0.854108	0.860183	0.870126	0.850576	0.868561	0.87934	0.9002	0.902768	0.863272	0.119671	0.0803944	0.116241	0.159369	0.111297	0.130397	0.875498	0.858637	0.850811	0.885641	0.879023	0.854222	0.803652	0.677813	0.786649	0.792347	0.722565	0.747439	0.0910593	0.0785184	0.0659369	0.0666994	0.17854	0.273144	0.120634	0.0588067	0.0671725	0.0836712	0.0770004	0.0984023
ADAMTS17	cg16398051	0.0644572	0.0521974	0.621741	0.776921	0.0759382	0.633129	0.0531953	0.0431163	0.667191	0.784387	0.0685412	0.669096	0.0424648	0.05	0.601963	0.738019	0.074579	0.634885	0.0639756	0.0547584	0.627749	0.745741	0.0714774	0.641324	0.0620299	0.0545285	0.592864	0.713691	0.0602317	0.656783	0.0584449	0.0487789	0.622482	0.723039	0.0630126	0.658421	0.425611	0.382964	0.579004	0.705072	0.415166	0.773649	0.195401	0.0475547	0.635323	0.694943	0.0634632	0.681315
ATP6V1E2	cg27485921	0.154195	0.14192	0.0711078	0.0832123	0.112899	0.139787	0.611067	0.747822	0.724176	0.727648	0.764214	0.773183	0.66485	0.688713	0.747958	0.742426	0.796891	0.682652	0.149746	0.139681	0.1493	0.180837	0.123338	0.145241	0.820017	0.824289	0.798897	0.860826	0.844093	0.806857	0.614996	0.603442	0.650847	0.700516	0.676961	0.661206	0.131704	0.0956813	0.110265	0.101977	0.163531	0.286212	0.142773	0.093222	0.129807	0.109862	0.127537	0.115744
LBH	cg18793512	0.592114	0.549241	0.635052	0.570705	0.582129	0.603709	0.249937	0.107619	0.144704	0.130936	0.165411	0.134794	0.0941481	0.0610522	0.0660214	0.0864643	0.0728439	0.079223	0.554132	0.518265	0.561196	0.552506	0.592378	0.581396	0.419718	0.494055	0.342582	0.599515	0.406462	0.553618	0.118189	0.201179	0.160436	0.272195	0.276154	0.243638	0.628099	0.585579	0.621705	0.585144	0.574295	0.589218	0.610344	0.601315	0.640107	0.602368	0.643561	0.679407
SPIN1	cg13554018	0.736375	0.747501	0.800145	0.782258	0.783742	0.788872	0.414438	0.34526	0.303551	0.300457	0.312576	0.354334	0.19017	0.135666	0.167854	0.182095	0.208101	0.154402	0.794417	0.841525	0.848218	0.811575	0.823504	0.801907	0.156957	0.109656	0.170123	0.0937547	0.125088	0.138248	0.136187	0.159902	0.19321	0.174743	0.267255	0.171216	0.790288	0.760807	0.81456	0.810806	0.751613	0.702095	0.722011	0.75231	0.78777	0.722178	0.748652	0.77482
RASA3	cg10800346	0.150011	0.125968	0.0805429	0.070017	0.126219	0.115339	0.790705	0.837003	0.867598	0.847887	0.903235	0.87741	0.811437	0.813519	0.886963	0.823899	0.811729	0.804222	0.107598	0.0494014	0.0786769	0.117766	0.0775358	0.0817992	0.827869	0.862557	0.864893	0.894822	0.863349	0.90321	0.625412	0.543289	0.641166	0.640369	0.591434	0.631782	0.0650276	0.0669605	0.0474	0.0571574	0.160623	0.238934	0.0925735	0.0492252	0.049832	0.0733156	0.0809731	0.0681309
SERPINB2	cg20875821	0.165947	0.168125	0.127647	0.109096	0.0980526	0.131234	0.71849	0.816344	0.79485	0.785745	0.822291	0.821771	0.742578	0.791182	0.851431	0.837553	0.883096	0.820241	0.271247	0.301282	0.274689	0.34343	0.220284	0.282144	0.813933	0.852841	0.80617	0.884638	0.84629	0.856566	0.759915	0.727746	0.745955	0.80813	0.713538	0.784743	0.114716	0.129081	0.0737628	0.0602606	0.172983	0.292575	0.0745645	0.0559364	0.0576991	0.0474678	0.0430394	0.0412204
CEACAM8	cg11654011	0.24221	0.230178	0.212968	0.224212	0.207057	0.244155	0.625044	0.704808	0.689612	0.640553	0.708795	0.701735	0.373503	0.541007	0.566521	0.589463	0.689885	0.579099	0.637016	0.69206	0.622236	0.668565	0.652425	0.646926	0.561974	0.705639	0.55495	0.722378	0.697829	0.702131	0.410384	0.475884	0.534816	0.633185	0.693179	0.592721	0.230414	0.212735	0.218587	0.211609	0.273987	0.346107	0.193323	0.155389	0.196593	0.196021	0.210762	0.216359
PCK2	cg09378756	0.120261	0.119373	0.104892	0.0876444	0.084807	0.11644	0.602376	0.723223	0.740126	0.699019	0.69804	0.739462	0.65329	0.687091	0.746757	0.770252	0.803949	0.73111	0.0984318	0.0626807	0.109722	0.127332	0.093019	0.0848373	0.664405	0.732037	0.661298	0.788437	0.733594	0.744505	0.664831	0.625059	0.662628	0.701772	0.641896	0.706991	0.0735531	0.0701007	0.0655055	0.0649416	0.153893	0.242137	0.120125	0.0497671	0.061219	0.051467	0.0539943	0.0546672
CARS2	cg14677983	0.221363	0.203095	0.175092	0.188007	0.134718	0.164564	0.720496	0.807705	0.787864	0.796033	0.771715	0.801616	0.807336	0.816542	0.834212	0.818479	0.838543	0.821223	0.283238	0.22363	0.218212	0.263012	0.199895	0.2525	0.366435	0.24474	0.354568	0.300488	0.236347	0.236119	0.842364	0.751511	0.743853	0.78457	0.700581	0.775841	0.144529	0.138432	0.134096	0.143493	0.213995	0.307955	0.112739	0.0850027	0.0921828	0.0889089	0.0963284	0.0827731
	cg10099758	0.185782	0.163269	0.174458	0.101774	0.213447	0.162304	0.735006	0.775495	0.764807	0.730206	0.793701	0.805982	0.566279	0.521165	0.610145	0.620098	0.679258	0.576182	0.10272	0.0558901	0.101415	0.0857148	0.10078	0.101552	0.114788	0.101565	0.104133	0.0970155	0.123292	0.0963302	0.286832	0.144953	0.222381	0.189029	0.26245	0.20684	0.182132	0.134947	0.160663	0.109162	0.234524	0.26387	0.0781415	0.0661168	0.0622402	0.0519718	0.107104	0.0525759
C19orf38	cg11354682	0.820821	0.87844	0.921625	0.909104	0.880007	0.858171	0.313466	0.377629	0.322786	0.332253	0.446937	0.396693	0.186765	0.376407	0.422408	0.528835	0.464771	0.275521	0.153182	0.0586625	0.116757	0.0836552	0.12956	0.172968	0.0283141	0.0360855	0.069256	0.0252322	0.0443352	0.101931	0.0886429	0.0522604	0.0870724	0.14104	0.127826	0.163874	0.910708	0.927995	0.898193	0.88668	0.864623	0.792137	0.854753	0.857677	0.914553	0.898767	0.953134	0.872668
	cg01023672	0.119838	0.10862	0.107837	0.0732005	0.0770018	0.105953	0.796302	0.898112	0.87676	0.873072	0.899982	0.870942	0.782023	0.88148	0.905746	0.836273	0.887678	0.845736	0.123621	0.0949933	0.114419	0.151461	0.11736	0.134969	0.928109	0.917193	0.890792	0.896952	0.902934	0.924676	0.773894	0.800573	0.863861	0.848631	0.792056	0.827039	0.0706987	0.0658318	0.0675274	0.0552218	0.142536	0.258275	0.0753102	0.0753015	0.0750138	0.0414067	0.0585842	0.0445633
CD160	cg12832565	0.666561	0.550219	0.639063	0.602104	0.663354	0.640195	0.414293	0.479661	0.486212	0.47233	0.571169	0.491595	0.158802	0.372977	0.403345	0.472608	0.528874	0.335167	0.726818	0.669287	0.716203	0.700976	0.723208	0.750262	0.503147	0.663438	0.399105	0.753057	0.599148	0.726573	0.0962778	0.148228	0.176968	0.232845	0.318334	0.169469	0.565309	0.468343	0.566628	0.54083	0.65115	0.590852	0.255577	0.214979	0.28638	0.147656	0.308315	0.214079
PDCD1	cg20805133	0.848701	0.85011	0.93541	0.914003	0.89884	0.871611	0.227954	0.0643149	0.0672538	0.0554429	0.114239	0.0630153	0.0437464	0.0274165	0.0169928	0.0196667	0.0287936	0.0475286	0.870246	0.872173	0.871329	0.879226	0.889477	0.904269	0.21518	0.207545	0.068662	0.329807	0.236361	0.27732	0.150876	0.226544	0.259985	0.298558	0.394691	0.297978	0.92967	0.939333	0.952931	0.995362	0.825981	0.745915	0.939369	0.955445	0.969092	0.960715	0.95031	0.960878
MGLL	cg22514722	0.592363	0.625179	0.662192	0.574985	0.641736	0.626521	0.151123	0.108761	0.161665	0.164727	0.202957	0.143018	0.224149	0.235428	0.157772	0.186239	0.204534	0.283468	0.464332	0.551381	0.495562	0.472137	0.525551	0.511957	0.295528	0.444275	0.189919	0.465313	0.404109	0.461436	0.403726	0.430825	0.422225	0.534624	0.520947	0.520824	0.678121	0.708132	0.707023	0.656015	0.64051	0.552123	0.806487	0.848121	0.821249	0.848171	0.808061	0.841471
MAD1L1	cg04342202	0.492411	0.492987	0.623105	0.699494	0.479636	0.668049	0.171604	0.131294	0.203264	0.215842	0.123195	0.142942	0.36874	0.350765	0.370875	0.365618	0.280768	0.362796	0.26042	0.203256	0.238176	0.274707	0.275914	0.309453	0.755656	0.605572	0.678555	0.745091	0.644781	0.766578	0.484422	0.512003	0.548372	0.639972	0.48235	0.653446	0.603979	0.533624	0.698739	0.716859	0.531151	0.605145	0.649066	0.740463	0.723303	0.609527	0.74393	0.84183
ZC3H12A	cg00859858	0.659772	0.582755	0.637468	0.679809	0.6349	0.675587	0.158702	0.130209	0.140777	0.19556	0.198423	0.129453	0.0600215	0.0879338	0.0832192	0.0944498	0.087696	0.109232	0.457022	0.37237	0.461852	0.421642	0.438928	0.443166	0.407205	0.563512	0.23817	0.640802	0.440577	0.553477	0.120597	0.215709	0.167074	0.329077	0.290823	0.217291	0.725244	0.634083	0.681602	0.682889	0.637866	0.531018	0.754068	0.680827	0.744706	0.727986	0.763129	0.755075
GPR109A	cg11919336	0.177067	0.0941777	0.120239	0.0804921	0.0892795	0.10076	0.767281	0.883771	0.863706	0.861673	0.868346	0.829396	0.84883	0.835194	0.896887	0.912107	0.87994	0.885795	0.0610889	0.0398469	0.103205	0.104606	0.0545443	0.0802181	0.713843	0.817681	0.624236	0.825751	0.806885	0.8016	0.84109	0.62849	0.783611	0.856219	0.79113	0.849744	0.077947	0.0562428	0.0569679	0.0441271	0.186746	0.344207	0.0842914	0.0727148	0.0475187	0.0218348	0.0403498	0.0800866
SMARCA4	cg08315613	0.686833	0.670752	0.689095	0.695102	0.700494	0.707379	0.326116	0.185673	0.229216	0.189891	0.222373	0.190617	0.0899283	0.0764663	0.0713548	0.0887695	0.0874246	0.0825512	0.824534	0.852635	0.823114	0.842032	0.827262	0.820557	0.455851	0.532694	0.380591	0.617842	0.466669	0.503642	0.142313	0.233838	0.237291	0.290744	0.348169	0.257951	0.678749	0.650369	0.68284	0.689054	0.640026	0.61555	0.560988	0.578551	0.640558	0.581089	0.604027	0.577946
PRKCZ	cg21271945	0.314124	0.282218	0.314939	0.266821	0.241162	0.328053	0.399229	0.306267	0.448943	0.405269	0.420795	0.373626	0.37893	0.308444	0.4375	0.388924	0.389037	0.446495	0.414579	0.425748	0.439656	0.447028	0.418502	0.446177	0.668442	0.721844	0.619755	0.764334	0.712245	0.740867	0.553785	0.551312	0.51941	0.557274	0.549629	0.634574	0.322852	0.300059	0.309953	0.27514	0.325289	0.324518	0.296549	0.286389	0.323172	0.318956	0.300984	0.298102
	cg20959965	0.489671	0.475775	0.510067	0.461568	0.468197	0.462232	0.508048	0.671984	0.567136	0.579643	0.667554	0.633589	0.290146	0.463683	0.484087	0.543112	0.609828	0.396675	0.259956	0.245655	0.235827	0.268047	0.288385	0.247634	0.385803	0.521511	0.220738	0.619964	0.475421	0.543974	0.154147	0.150576	0.148577	0.177427	0.261385	0.0952628	0.408726	0.416221	0.481304	0.423099	0.532753	0.53311	0.165802	0.151531	0.185682	0.093746	0.172215	0.108361
VPS37C	cg00009088	0.14135	0.119901	0.105957	0.0814847	0.0900975	0.127626	0.863486	0.939789	0.945124	0.947519	0.897273	0.928102	0.921417	0.957492	0.974258	0.957721	0.955241	0.965892	0.0958475	0.0605822	0.0753476	0.1323	0.105189	0.110147	0.827715	0.84775	0.74917	0.903505	0.868711	0.889009	0.913965	0.950152	0.912806	0.910233	0.839461	0.906647	0.0583308	0.0446079	0.0574309	0.0488855	0.15404	0.305204	0.0858961	0.0290926	0.0385291	0.0257746	0.0437142	0.0267209
ZNF516	cg20429104	0.144005	0.0967983	0.0930442	0.06672	0.0750639	0.0936675	0.773089	0.902834	0.908893	0.92327	0.876948	0.915811	0.938045	0.926066	0.951018	0.948654	0.956549	0.936816	0.102318	0.0930195	0.0964871	0.131277	0.0839456	0.101557	0.921725	0.923072	0.92711	0.958337	0.923592	0.932044	0.895276	0.849021	0.866404	0.878967	0.80142	0.876337	0.0995123	0.0572294	0.0671169	0.0432072	0.139704	0.23861	0.0610356	0.0370304	0.0551733	0.0682538	0.0345776	0.018723
E2F1	cg14030719	0.793108	0.828161	0.810274	0.800093	0.857071	0.797313	0.238797	0.0822543	0.122046	0.111408	0.16068	0.091352	0.129708	0.171851	0.0964084	0.0982923	0.113239	0.133789	0.82758	0.783507	0.816649	0.773829	0.789426	0.779095	0.358055	0.259008	0.289133	0.32447	0.288002	0.336434	0.232068	0.31191	0.30734	0.293878	0.369875	0.357899	0.781981	0.762336	0.798419	0.793227	0.770557	0.741037	0.694374	0.696128	0.711092	0.621579	0.697951	0.720313
	cg11088672	0.118476	0.0829749	0.0851036	0.118238	0.0871571	0.140646	0.574815	0.71017	0.662257	0.670984	0.787125	0.719081	0.335107	0.635689	0.651971	0.705488	0.78222	0.589	0.426499	0.339577	0.385689	0.480954	0.358631	0.454958	0.578444	0.743048	0.524703	0.783771	0.687869	0.745538	0.36567	0.411556	0.45047	0.634054	0.623271	0.511807	0.0948607	0.057958	0.0759068	0.138889	0.162733	0.248467	0.060684	0.0448188	0.0318842	0.03508	0.0480761	0.00477808
AATK	cg23334433	0.117169	0.0921087	0.0905956	0.0606782	0.092794	0.10627	0.867051	0.873105	0.896001	0.88097	0.907495	0.909912	0.91693	0.912678	0.918756	0.939567	0.897811	0.893456	0.195848	0.176449	0.154058	0.25584	0.13529	0.24266	0.928579	0.939307	0.918056	0.969059	0.92162	0.944168	0.913278	0.851178	0.904152	0.881172	0.852716	0.85688	0.0376371	0.0359657	0.0533693	0.0395003	0.147278	0.277607	0.0621964	0.0396621	0.041239	0.021715	0.0316988	0.0245028
	cg07917901	0.138513	0.103213	0.113858	0.0733425	0.0941916	0.102468	0.72347	0.82758	0.838417	0.833879	0.814163	0.842763	0.791339	0.813538	0.854998	0.84747	0.874194	0.780359	0.0868019	0.0549838	0.0759941	0.109977	0.0778605	0.0991849	0.706591	0.835697	0.749678	0.853215	0.82636	0.851029	0.700526	0.683967	0.710732	0.786404	0.7343	0.77598	0.147265	0.123942	0.106221	0.0790179	0.152225	0.268041	0.262967	0.137257	0.260283	0.240832	0.249188	0.179114
NXF1	cg25505880	0.146206	0.137636	0.122369	0.0768704	0.105989	0.123033	0.715028	0.852868	0.804136	0.827668	0.814255	0.789409	0.877408	0.882792	0.901039	0.892889	0.876815	0.891535	0.118025	0.0908667	0.116442	0.136467	0.0842557	0.114169	0.837353	0.858332	0.801556	0.881372	0.847111	0.817832	0.846209	0.81193	0.789286	0.823114	0.740406	0.790728	0.0867986	0.0685843	0.0630699	0.0421119	0.168395	0.281871	0.0868867	0.0360877	0.0503609	0.0458763	0.0534633	0.0447015
FAM173A	cg09830866	0.710791	0.722135	0.747574	0.629673	0.74477	0.741484	0.316715	0.139915	0.165532	0.127962	0.184042	0.125656	0.0122894	0.0254002	0.0220471	0.0139535	0.0304441	0.0305569	0.733551	0.790693	0.769248	0.590258	0.686163	0.768932	0.432435	0.475839	0.299487	0.431643	0.358952	0.459924	0.0619533	0.160081	0.243123	0.195304	0.282748	0.165957	0.769667	0.714623	0.770531	0.666713	0.629085	0.640507	0.692912	0.778906	0.772766	0.599505	0.663868	0.718873
	cg12165551	0.0957046	0.0818151	0.0804632	0.0542687	0.0714772	0.0715093	0.709643	0.835238	0.810498	0.78575	0.770687	0.850849	0.83828	0.885137	0.910728	0.869069	0.88744	0.908126	0.0587608	0.0509097	0.0571305	0.0860572	0.0562331	0.0764682	0.879351	0.918254	0.862257	0.890025	0.881033	0.839912	0.798079	0.736876	0.735955	0.768439	0.685132	0.803565	0.0737361	0.0461556	0.0468798	0.0337537	0.106335	0.193116	0.0646486	0.039469	0.0419413	0.0355207	0.0496929	0.0247677
OSBPL5	cg03174521	0.149129	0.138422	0.128063	0.112534	0.124844	0.135859	0.682647	0.795682	0.774568	0.771496	0.772121	0.807638	0.733309	0.779747	0.810948	0.817283	0.84916	0.798561	0.170814	0.0925566	0.185771	0.287572	0.12306	0.13464	0.716084	0.730629	0.66543	0.81449	0.700282	0.793977	0.715136	0.670017	0.702906	0.78461	0.612542	0.67852	0.113281	0.0842391	0.083185	0.0772594	0.16844	0.299138	0.110975	0.079053	0.0716309	0.0841019	0.0698121	0.0773994
VRK2	cg07227049	0.176884	0.152061	0.0743906	0.105307	0.121597	0.154414	0.842533	0.898835	0.870454	0.916247	0.887035	0.922346	0.878722	0.924016	0.904363	0.907687	0.920556	0.923229	0.135073	0.102473	0.146777	0.163563	0.114485	0.129885	0.868233	0.883466	0.828145	0.891539	0.872601	0.905613	0.888111	0.848275	0.867549	0.887398	0.828169	0.886382	0.103506	0.0826727	0.0503595	0.0607755	0.217527	0.337878	0.109999	0.0606186	0.0567251	0.0342744	0.0584929	0.0675699
	cg10140678	0.025179	0.0281287	0.0225783	0.437727	0.482675	0.428584	0.027133	0.0212392	0.0297277	0.413509	0.471857	0.449899	0.0177571	0.0245333	0.0257751	0.400128	0.438775	0.376509	0.0223757	0.0267712	0.031773	0.440135	0.49036	0.442358	0.0317337	0.0268412	0.0322377	0.433772	0.410571	0.395716	0.0270465	0.0286634	0.0353205	0.402002	0.440978	0.39339	0.042238	0.18335	0.153459	0.426716	0.454798	0.291299	0.0299946	0.0279252	0.0328923	0.443382	0.459627	0.452052
VTI1A	cg12691572	0.0958377	0.0927725	0.0525084	0.0621576	0.0262382	0.079196	0.789713	0.856818	0.882893	0.848464	0.873834	0.933105	0.882859	0.868383	0.903241	0.878792	0.919873	0.888171	0.206557	0.179368	0.165537	0.242529	0.17235	0.2423	0.933359	0.883123	0.890066	0.886569	0.871421	0.903794	0.847869	0.786132	0.812495	0.765328	0.702081	0.817718	0.0491549	0.0260523	0.0329339	0.0202805	0.106684	0.211982	0.0506917	0.0391322	0.0347186	0.0615156	0.0348715	0.0309911
OSBPL5	cg18415791	0.206645	0.169899	0.173288	0.13702	0.115741	0.169871	0.749979	0.853577	0.874125	0.842091	0.843775	0.880354	0.834521	0.863089	0.851589	0.85009	0.890242	0.825996	0.208206	0.113409	0.211931	0.368716	0.133432	0.21622	0.849991	0.85463	0.820886	0.898118	0.867845	0.876332	0.729036	0.722725	0.721208	0.795845	0.668812	0.695491	0.131927	0.0895606	0.0856277	0.0822562	0.234542	0.350437	0.13252	0.0560126	0.0621388	0.0886982	0.0702108	0.0623282
	cg11370814	0.56718	0.54718	0.742373	0.22404	0.467392	0.544171	0.28344	0.0504332	0.144496	0.04462	0.0887815	0.127136	0.126161	0.0725682	0.134484	0.0174069	0.096673	0.0906949	0.46459	0.237496	0.33202	0.0887893	0.231628	0.320539	0.20403	0.206652	0.081333	0.0889918	0.115245	0.253304	0.0930032	0.0846856	0.0878984	0.0427788	0.114796	0.0986589	0.631913	0.501752	0.657642	0.342606	0.470476	0.448954	0.587816	0.569433	0.663275	0.289434	0.468866	0.530456
CHST11	cg02908942	0.56121	0.518814	0.550301	0.476982	0.504405	0.544506	0.506081	0.447094	0.495724	0.425708	0.413124	0.483587	0.473818	0.360632	0.383158	0.36376	0.307646	0.441314	0.757895	0.73774	0.738241	0.736271	0.740592	0.730346	0.294998	0.30222	0.327453	0.292848	0.279732	0.284106	0.473107	0.518498	0.55244	0.509618	0.555143	0.556662	0.499437	0.407556	0.491037	0.402264	0.477508	0.523747	0.137464	0.137457	0.175251	0.0730752	0.207923	0.0771281
ZNF710	cg16558770	0.178775	0.144857	0.138582	0.119758	0.100507	0.146814	0.737608	0.760828	0.770549	0.740946	0.771741	0.865243	0.889161	0.895417	0.865629	0.883668	0.895759	0.822984	0.0914846	0.110145	0.124414	0.140849	0.128637	0.125395	0.829529	0.839699	0.768568	0.882463	0.844788	0.903241	0.834457	0.812294	0.779288	0.791595	0.750045	0.789742	0.112208	0.0904681	0.107116	0.128735	0.189459	0.285541	0.181724	0.120764	0.130295	0.143461	0.152436	0.114672
TMEM45B	cg10932907	0.138847	0.143918	0.122894	0.118564	0.104413	0.145545	0.188849	0.115993	0.125834	0.143558	0.162154	0.144317	0.239561	0.204623	0.223901	0.1592	0.193298	0.26961	0.435956	0.456613	0.42722	0.402719	0.39726	0.413319	0.621011	0.638333	0.591197	0.63218	0.645894	0.658393	0.401021	0.385701	0.36536	0.420276	0.406444	0.458853	0.226735	0.191521	0.176225	0.216492	0.133894	0.160517	0.399857	0.350354	0.377653	0.374322	0.395774	0.447239
QSOX1	cg03396826	0.356536	0.351956	0.427092	0.326972	0.42006	0.228172	0.762419	0.835755	0.876169	0.761795	0.889601	0.816575	0.276839	0.425107	0.522395	0.519737	0.624292	0.332636	0.678105	0.782881	0.676114	0.771374	0.791159	0.639569	0.901696	0.95099	0.882857	0.988443	0.906195	0.968979	0.151216	0.13016	0.153632	0.176531	0.239376	0.0648874	0.350674	0.254835	0.361663	0.259499	0.434335	0.39905	0.208379	0.15521	0.21894	0.142513	0.226539	0.222776
	cg10129391	0.209215	0.186773	0.158594	0.185032	0.207683	0.223127	0.522601	0.652925	0.635419	0.637414	0.694225	0.719605	0.349978	0.565903	0.635698	0.652674	0.722044	0.529093	0.162506	0.121196	0.144733	0.168808	0.102214	0.151704	0.710821	0.848528	0.678273	0.82847	0.759981	0.782538	0.388123	0.465217	0.507884	0.639272	0.640302	0.581571	0.294244	0.284848	0.223648	0.282033	0.215604	0.325327	0.620245	0.555495	0.502853	0.582036	0.47916	0.58017
	cg10895682	0.665074	0.672452	0.689861	0.522056	0.674924	0.675781	0.230775	0.085034	0.11743	0.114689	0.145839	0.109214	0.0304265	0.0360228	0.0360754	0.0422239	0.0402603	0.0307279	0.675952	0.61293	0.687865	0.596544	0.677457	0.632523	0.247853	0.258998	0.0942274	0.283139	0.234633	0.275654	0.0509766	0.0942352	0.118525	0.0954557	0.199784	0.111147	0.687719	0.617586	0.695094	0.623196	0.658375	0.602239	0.678502	0.695023	0.668934	0.570183	0.716973	0.718344
FUT4	cg08863777	0.250901	0.242216	0.229873	0.194198	0.202077	0.246855	0.708988	0.860372	0.880077	0.871404	0.827113	0.826835	0.978241	0.968973	0.96581	0.989909	0.952957	0.971682	0.272794	0.216978	0.308017	0.29781	0.203824	0.273138	0.967686	0.934302	0.938165	0.970752	0.950714	0.917124	0.934998	0.865634	0.844386	0.85112	0.726733	0.823613	0.149922	0.0665011	0.117236	0.0239561	0.297343	0.423758	0.136455	0.0296027	0.0318034	0.0173192	0.0363925	0.0261757
	cg10442325	0.131558	0.128631	0.0503673	0.0861075	0.0937424	0.142815	0.628009	0.758743	0.755563	0.75881	0.793617	0.781405	0.518509	0.66935	0.678725	0.775223	0.79343	0.675944	0.0791672	0.0668621	0.0829668	0.11464	0.0728999	0.100184	0.705847	0.792752	0.677192	0.838284	0.789864	0.791375	0.531949	0.585109	0.605188	0.69668	0.706684	0.690267	0.231484	0.223935	0.189267	0.197719	0.161296	0.251224	0.472916	0.431817	0.449724	0.449968	0.469981	0.468732
	cg01763719	0.124295	0.100839	0.0498786	0.0624979	0.103565	0.107467	0.782887	0.875467	0.904046	0.927908	0.890523	0.845694	0.887932	0.908505	0.894427	0.945155	0.911868	0.91317	0.118821	0.0632238	0.148589	0.164519	0.0853838	0.126761	0.853954	0.903919	0.895559	0.916866	0.906128	0.908824	0.826701	0.834127	0.910089	0.885814	0.832414	0.865382	0.0765078	0.018386	0.047684	0.0347286	0.144312	0.250651	0.0945551	0.0313624	0.0172162	0.0601397	0.0375837	0.0276475
MIR548C	cg20351875	0.221269	0.195375	0.130854	0.131298	0.174931	0.167596	0.733745	0.827406	0.787478	0.824982	0.884558	0.850856	0.765827	0.826261	0.766105	0.811317	0.85816	0.785981	0.183748	0.15984	0.184657	0.226099	0.155154	0.1807	0.386712	0.536215	0.285318	0.651273	0.471012	0.575935	0.779891	0.758582	0.750559	0.774243	0.742788	0.802161	0.158256	0.146394	0.153893	0.159859	0.23525	0.281285	0.120334	0.106495	0.13232	0.139552	0.203064	0.150643
BAHCC1	cg16776981	0.340349	0.273179	0.289927	0.283928	0.213726	0.286184	0.709916	0.859785	0.849448	0.864886	0.791297	0.832999	0.719845	0.729495	0.835967	0.832392	0.837147	0.670781	0.407209	0.389676	0.396251	0.437531	0.376839	0.411714	0.854397	0.902138	0.874354	0.918131	0.908166	0.898631	0.44503	0.385329	0.507516	0.460621	0.493926	0.349295	0.365581	0.351649	0.289993	0.308547	0.316869	0.385256	0.375613	0.400425	0.442284	0.462491	0.383025	0.42683
ARHGAP15	cg19867914	0.108237	0.120907	0.0406448	0.0891276	0.0720458	0.0936042	0.77956	0.887253	0.835149	0.845286	0.857204	0.833588	0.453466	0.654388	0.645555	0.724414	0.736709	0.551928	0.669462	0.692681	0.658377	0.652002	0.617704	0.63002	0.755921	0.851511	0.690298	0.878706	0.771944	0.871655	0.317754	0.512132	0.512692	0.729778	0.712703	0.567669	0.213837	0.160833	0.142172	0.138167	0.190112	0.282883	0.297918	0.270104	0.332989	0.35232	0.349646	0.290915
FKBP5	cg14284211	0.0537178	0.0557084	0.0432776	0.0458369	0.0560203	0.0531096	0.199557	0.20131	0.215858	0.256186	0.192993	0.172704	0.27119	0.201796	0.234263	0.242293	0.192319	0.245968	0.0493155	0.0369227	0.0475774	0.0956681	0.0565447	0.0513435	0.657973	0.71402	0.676207	0.73674	0.686286	0.642185	0.385072	0.361088	0.358566	0.432703	0.377343	0.420345	0.0277455	0.0568305	0.0524317	0.0411065	0.0855589	0.128101	0.0599538	0.0375092	0.0422186	0.0441423	0.0441294	0.038332
S100A8	cg20070090	0.159401	0.157145	0.128314	0.0984231	0.147867	0.123605	0.734479	0.808504	0.787802	0.771999	0.796833	0.787027	0.769664	0.795111	0.814246	0.808737	0.808983	0.778443	0.118262	0.127031	0.118007	0.125792	0.10432	0.13074	0.799882	0.841371	0.859872	0.839874	0.844858	0.807984	0.712479	0.714105	0.705089	0.704349	0.650555	0.642381	0.116025	0.111321	0.112058	0.0757887	0.166467	0.278927	0.116867	0.0820185	0.0753369	0.105494	0.0981904	0.0757796
USP7	cg07636761	0.378741	0.330491	0.40105	0.373004	0.330346	0.411421	0.624178	0.591018	0.573825	0.584252	0.637225	0.640236	0.350095	0.462061	0.51882	0.514218	0.591125	0.417851	0.685754	0.691138	0.694844	0.666804	0.662851	0.671305	0.597938	0.780919	0.56398	0.726163	0.652695	0.741338	0.314653	0.377216	0.391074	0.544892	0.485417	0.454431	0.32429	0.269234	0.371071	0.367857	0.347462	0.437919	0.191768	0.122206	0.183916	0.186669	0.178285	0.163421
NLRC4	cg07055315	0.116017	0.120169	0.0489207	0.102215	0.109772	0.117919	0.761079	0.835017	0.855401	0.833106	0.85379	0.852206	0.706662	0.806495	0.804292	0.826716	0.859447	0.774275	0.111592	0.0841573	0.12479	0.106308	0.0943116	0.0980954	0.831199	0.828308	0.769944	0.844998	0.786889	0.813099	0.657212	0.715812	0.676379	0.753319	0.702031	0.732383	0.167496	0.155271	0.134212	0.106752	0.155012	0.289427	0.273455	0.173898	0.296222	0.346383	0.30767	0.263189
SH2D1A	cg10573235	0.669369	0.773939	0.699902	0.561045	0.760514	0.79241	0.205448	0.104141	0.110206	0.0669198	0.135226	0.092896	0.0285197	0.027512	0.0330305	0.0212121	0.0264611	0.0353028	0.707778	0.789258	0.675719	0.516406	0.74174	0.766713	0.389225	0.591922	0.407895	0.301729	0.501565	0.627722	0.067617	0.131789	0.133943	0.0968775	0.233582	0.126156	0.698292	0.772617	0.749669	0.64521	0.747692	0.644107	0.785633	0.840511	0.788882	0.619836	0.82801	0.867014
FAM198A	cg12239580	0.263116	0.246813	0.214343	0.642626	0.222562	0.291278	0.695445	0.83624	0.776855	0.930668	0.833266	0.878267	0.755882	0.839013	0.839195	0.929024	0.896697	0.829782	0.142191	0.110817	0.0812786	0.512192	0.139869	0.155091	0.561491	0.696839	0.508183	0.879478	0.736013	0.784528	0.643543	0.69521	0.69729	0.886246	0.686098	0.731565	0.229538	0.321051	0.187491	0.515041	0.311327	0.364358	0.155498	0.0949814	0.150121	0.756259	0.156633	0.142067
	cg02277850	0.24748	0.178931	0.155659	0.225269	0.123697	0.143577	0.535719	0.457508	0.497069	0.686765	0.359486	0.45512	0.707229	0.563325	0.49703	0.661514	0.488562	0.623875	0.338414	0.307157	0.283515	0.448208	0.221019	0.355208	0.629949	0.541901	0.517439	0.763138	0.450455	0.575105	0.714488	0.619048	0.602123	0.720049	0.419828	0.589233	0.239182	0.230841	0.175597	0.158766	0.151053	0.247936	0.346913	0.21748	0.277603	0.46018	0.228499	0.2278
STAT3	cg17833746	0.575861	0.599631	0.617657	0.544986	0.639729	0.529107	0.213497	0.201788	0.286591	0.235215	0.368529	0.263242	0.162804	0.206559	0.281262	0.283099	0.366875	0.240359	0.317633	0.301785	0.358772	0.278026	0.406602	0.319106	0.553415	0.696011	0.467168	0.719708	0.666674	0.705549	0.305882	0.349104	0.368499	0.582572	0.553672	0.511767	0.600578	0.581392	0.642262	0.528835	0.640626	0.539351	0.47433	0.538669	0.61679	0.486121	0.553996	0.488334
EPHA4	cg13772414	0.41539	0.399375	0.384735	0.390577	0.383947	0.441124	0.292722	0.260694	0.228835	0.202849	0.285629	0.257457	0.140314	0.347861	0.351066	0.330717	0.378304	0.270055	0.584843	0.601751	0.545565	0.549875	0.594598	0.611057	0.469636	0.590878	0.391461	0.554726	0.466389	0.539544	0.103103	0.158905	0.16793	0.172566	0.237772	0.137344	0.492247	0.46191	0.431428	0.473347	0.389027	0.415799	0.652767	0.630233	0.588029	0.658461	0.642733	0.706464
GNG7	cg23463608	0.695792	0.698388	0.728934	0.738217	0.752919	0.755027	0.193798	0.0988295	0.114033	0.126861	0.167012	0.137872	0.0341642	0.0550224	0.0852146	0.0967689	0.094457	0.107521	0.754811	0.778249	0.748819	0.747402	0.778401	0.767526	0.385977	0.512022	0.249591	0.601647	0.432183	0.524875	0.103687	0.160248	0.187611	0.268414	0.28308	0.230445	0.752852	0.727632	0.795315	0.803248	0.710821	0.619973	0.67871	0.685679	0.748057	0.692234	0.723432	0.761048
ZNF217	cg09029902	0.0577175	0.0529101	0.0489217	0.0587121	0.0724687	0.054824	0.0879165	0.0992583	0.133655	0.186882	0.215577	0.12762	0.0865891	0.116356	0.105315	0.16159	0.175443	0.138222	0.0554455	0.0433775	0.0617656	0.0671114	0.039526	0.0356035	0.30738	0.495254	0.193581	0.550411	0.470759	0.498669	0.141005	0.180848	0.223165	0.329101	0.330908	0.232637	0.0712382	0.0738051	0.0713089	0.0727391	0.0852582	0.10897	0.116111	0.0913883	0.0821071	0.147152	0.119221	0.0857084
	cg10759972	0.387113	0.292289	0.431981	0.232463	0.291572	0.241644	0.694219	0.605856	0.682945	0.652635	0.711129	0.698527	0.642545	0.479182	0.660719	0.613233	0.666556	0.551118	0.379717	0.297183	0.451739	0.273368	0.322208	0.283767	0.413374	0.481621	0.402409	0.473889	0.428148	0.405125	0.470267	0.366463	0.506929	0.38926	0.434943	0.326378	0.425733	0.296882	0.402741	0.229552	0.318947	0.336627	0.326411	0.334369	0.474056	0.304445	0.264248	0.243132
ARNTL	cg13286116	0.0523119	0.15861	0.0615537	0.0960748	0.0920099	0.150791	0.335581	0.688016	0.340533	0.651882	0.61317	0.318004	0.348332	0.675962	0.277256	0.706547	0.564962	0.322649	0.0724266	0.280191	0.0695368	0.282351	0.15732	0.0998453	0.18613	0.800559	0.184335	0.824207	0.562009	0.231856	0.140653	0.462445	0.152926	0.56528	0.304511	0.147943	0.0801594	0.117975	0.10095	0.0893158	0.174234	0.197359	0.103227	0.115091	0.0557911	0.133022	0.0741826	0.0570462
	cg20627754	0.324905	0.224846	0.169845	0.232125	0.220695	0.164758	0.88324	0.910619	0.915896	0.902571	0.875513	0.887737	0.928202	0.950255	0.913431	0.924314	0.924464	0.926367	0.515165	0.431126	0.375365	0.516584	0.413954	0.326062	0.124838	0.0776941	0.164499	0.0802398	0.0877189	0.0752845	0.904498	0.934396	0.84766	0.923431	0.849818	0.902071	0.291502	0.272906	0.199516	0.231979	0.264408	0.353093	0.383162	0.251533	0.278772	0.426413	0.367682	0.225982
PLAUR	cg27340480	0.142858	0.0915567	0.0837615	0.0641687	0.0794078	0.0926919	0.819999	0.920023	0.928393	0.938611	0.89661	0.907212	0.981502	0.927023	0.942128	0.957407	0.960871	0.924106	0.275011	0.293349	0.27863	0.33789	0.201739	0.294072	0.927891	0.945005	0.92357	0.924368	0.954019	0.943358	0.912561	0.889113	0.925369	0.909793	0.849308	0.877781	0.0470576	0.0607689	0.0440353	0.0273472	0.140877	0.250663	0.0671544	0.0194395	0.0189522	0.0233325	0.0182039	0.0268429
KDM2B	cg10765877	0.0449989	0.0659173	0.0753213	0.0782714	0.0747684	0.0611637	0.151431	0.163041	0.269505	0.228347	0.31231	0.250926	0.107309	0.0853657	0.0997609	0.0470676	0.101775	0.104692	0.0529285	0.072869	0.0509115	0.0609225	0.0605062	0.0715997	0.0597572	0.0571208	0.0858688	0.0585096	0.0520245	0.122214	0.0846103	0.0731086	0.0966667	0.121361	0.0905547	0.0594081	0.0791258	0.0521872	0.045595	0.0741389	0.0949111	0.0463752	0.0891958	0.0636623	0.0110957	0.0501623	0.0481293	0.0282973
LOC100128573	cg02182476	0.249747	0.298767	0.217563	0.344793	0.144875	0.404262	0.753667	0.902166	0.867305	0.854348	0.847665	0.862171	0.873848	0.868775	0.926268	0.866201	0.902673	0.889536	0.0777889	0.0421365	0.0574403	0.102652	0.0545132	0.117833	0.1805	0.201741	0.128163	0.327075	0.108142	0.269735	0.819527	0.670806	0.795657	0.75627	0.689704	0.78834	0.37023	0.411695	0.331013	0.442849	0.237249	0.44901	0.623373	0.634851	0.626824	0.679068	0.545579	0.707772
	cg13814396	0.220413	0.163967	0.130347	0.178746	0.218784	0.199036	0.737293	0.786656	0.83838	0.820066	0.813994	0.833723	0.696717	0.708711	0.744919	0.715341	0.749806	0.726441	0.290942	0.361166	0.403675	0.357198	0.260654	0.382909	0.224237	0.308195	0.230925	0.371969	0.247468	0.409093	0.658681	0.693666	0.78061	0.714431	0.637989	0.748035	0.210002	0.193168	0.16406	0.135384	0.214024	0.303387	0.142319	0.106694	0.0963896	0.0967877	0.0942377	0.101683
SLC25A37	cg18339359	0.934988	0.194836	0.136443	0.350427	0.281473	0.274343	0.941914	0.164392	0.244731	0.285051	0.179279	0.324731	0.899967	0.14908	0.234958	0.400422	0.301909	0.170059	0.905302	0.257576	0.16886	0.269947	0.358942	0.332728	0.855991	0.178048	0.243378	0.22761	0.292366	0.489756	0.813488	0.169588	0.165659	0.347157	0.292853	0.111801	0.897148	0.218363	0.186962	0.191361	0.512898	0.943291	0.929531	0.149887	0.183772	0.205814	0.207211	0.294574
	cg10145533	0.847347	0.861843	0.893858	0.870858	0.884172	0.912434	0.262666	0.139881	0.169545	0.12577	0.159252	0.105303	0.105828	0.0632496	0.0334608	0.0558691	0.0412922	0.0679201	0.863158	0.858712	0.899551	0.864089	0.861326	0.889298	0.0818291	0.0961702	0.115101	0.0600797	0.0853684	0.136501	0.113413	0.153112	0.204396	0.184717	0.296558	0.184924	0.913045	0.860716	0.921314	0.909697	0.86118	0.806968	0.910186	0.878853	0.912371	0.914222	0.938863	0.955396
ABR	cg23407655	0.131221	0.106033	0.102109	0.0791894	0.131967	0.0787724	0.648227	0.799852	0.736593	0.722996	0.772385	0.781379	0.873391	0.906799	0.855987	0.907024	0.918541	0.912148	0.110153	0.125662	0.162841	0.170679	0.0903772	0.128482	0.958027	0.963536	0.895498	0.93358	0.929617	0.895987	0.902843	0.869064	0.877554	0.924239	0.806811	0.908015	0.107894	0.0849214	0.0893798	0.0902714	0.196885	0.279309	0.119594	0.082899	0.0766107	0.0302423	0.114925	0.0791175
LMO4	cg20701183	0.431405	0.415022	0.461258	0.375055	0.439972	0.429092	0.605037	0.70035	0.644491	0.594719	0.667162	0.671861	0.739564	0.697198	0.791244	0.783155	0.785412	0.726914	0.168363	0.138216	0.177063	0.196929	0.138196	0.240795	0.535394	0.679674	0.433913	0.727703	0.598898	0.716641	0.495005	0.545748	0.545702	0.601169	0.523859	0.547276	0.363605	0.365523	0.425979	0.350867	0.428345	0.49405	0.311249	0.194311	0.281161	0.150758	0.22502	0.160552
	cg24504349	0.129052	0.105587	0.0953038	0.0640374	0.0479557	0.101581	0.814906	0.918337	0.913102	0.925882	0.882992	0.912225	0.931649	0.950282	0.94816	0.948092	0.930783	0.933416	0.107116	0.098231	0.122081	0.155059	0.101711	0.110429	0.918072	0.9405	0.93238	0.945809	0.935947	0.932424	0.901282	0.910115	0.867255	0.91191	0.811355	0.891504	0.0769101	0.0591425	0.0296272	0.0423493	0.149497	0.252841	0.0857259	0.0300742	0.0350428	0.0395397	0.0450146	0.0312846
	cg02947862	0.066422	0.0446751	0.0282174	0.0640309	0.0326712	0.0568137	0.0424925	0.0606711	0.057035	0.0488432	0.0626712	0.0498183	0.0738404	0.0462744	0.0478497	0.0564741	0.0714885	0.0334856	0.0654422	0.0382267	0.0486652	0.0637515	0.0552512	0.0646902	0.0947191	0.0566065	0.0817849	0.0769951	0.0716754	0.0575177	0.0620601	0.0364138	0.0535885	0.0564566	0.065734	0.0698862	0.0556385	0.0401589	0.0279738	0.0458597	0.0378739	0.0238295	0.0632773	0.0544906	0.0387336	0.0360905	0.0355027	0.0471349
C1orf200	cg14989202	0.0817881	0.101971	0.0863883	0.0798981	0.0489623	0.0963274	0.281099	0.370311	0.320604	0.37657	0.401225	0.365994	0.232492	0.2164	0.200798	0.29135	0.293803	0.216882	0.0765441	0.0840252	0.0833083	0.0788214	0.0737243	0.0808911	0.0523926	0.0695198	0.0848265	0.0819213	0.0931312	0.04797	0.217777	0.287979	0.262136	0.413742	0.41007	0.286093	0.0644577	0.0896148	0.0803306	0.0881253	0.0955604	0.113983	0.0821676	0.0803193	0.0654108	0.0444563	0.0629452	0.0604582
UBAC2	cg16941122	0.33617	0.340437	0.287515	0.274578	0.239018	0.310495	0.422576	0.546875	0.415097	0.46382	0.544332	0.471507	0.303845	0.523927	0.530475	0.533763	0.569432	0.44613	0.25088	0.25999	0.24875	0.279613	0.247223	0.277591	0.699209	0.817617	0.614682	0.835455	0.719051	0.841286	0.309354	0.430314	0.401218	0.573622	0.562174	0.482369	0.416763	0.406526	0.380732	0.383853	0.293784	0.344799	0.591556	0.556597	0.550492	0.617392	0.559309	0.649123
SFTPD	cg08458487	0.135047	0.142471	0.126873	0.0818712	0.0974319	0.130394	0.712366	0.835343	0.807085	0.80616	0.817896	0.813246	0.793078	0.841328	0.873002	0.836735	0.84507	0.855264	0.100554	0.0687421	0.11135	0.136925	0.0939828	0.109027	0.855127	0.870543	0.849299	0.856104	0.848516	0.838283	0.821664	0.793797	0.776604	0.766644	0.724253	0.791459	0.0998775	0.0784884	0.0724642	0.0499957	0.158437	0.262393	0.0887209	0.0393758	0.0544207	0.0649931	0.057127	0.0651321
TRIM69	cg10439456	0.40776	0.414712	0.459479	0.409107	0.531307	0.391737	0.196935	0.302698	0.336336	0.335082	0.319295	0.324253	0.182345	0.296154	0.220156	0.255955	0.258719	0.368156	0.278815	0.221619	0.245429	0.316477	0.347404	0.255589	0.45694	0.679155	0.323057	0.709626	0.588644	0.721678	0.538074	0.69578	0.650968	0.80224	0.670381	0.765358	0.418214	0.377091	0.451194	0.300252	0.517213	0.424958	0.124201	0.142401	0.187904	0.0988362	0.177505	0.0864835
	cg20969424	0.0962819	0.103487	0.0877441	0.0601685	0.0896739	0.0769308	0.512569	0.583055	0.576518	0.516785	0.560308	0.570446	0.468339	0.51795	0.596798	0.521226	0.571319	0.492633	0.144262	0.185226	0.170015	0.208359	0.207511	0.174833	0.503361	0.581292	0.435291	0.618591	0.556457	0.584137	0.457189	0.428027	0.508008	0.561624	0.546141	0.512805	0.0646847	0.0593293	0.0649503	0.0732708	0.131065	0.196879	0.106526	0.0603909	0.0481617	0.073971	0.0756159	0.0739846
	cg01582066	0.648276	0.653948	0.688888	0.682889	0.700616	0.687545	0.249432	0.376764	0.310601	0.35601	0.40783	0.371437	0.116496	0.294554	0.327877	0.36219	0.41093	0.251829	0.219663	0.140165	0.166113	0.231465	0.165169	0.256555	0.303987	0.438319	0.161917	0.525541	0.391845	0.442699	0.0979218	0.115879	0.114875	0.218569	0.196309	0.161529	0.527671	0.514127	0.5837	0.535418	0.672007	0.595152	0.186469	0.210775	0.24084	0.108322	0.255382	0.127973
ELMO1	cg08044454	0.146223	0.151662	0.109892	0.0722136	0.0891356	0.128081	0.74294	0.844959	0.832386	0.802246	0.805792	0.839682	0.889254	0.71566	0.737919	0.673481	0.732864	0.772063	0.0936821	0.0795738	0.124347	0.142627	0.123234	0.122102	0.68546	0.561988	0.700492	0.620978	0.673361	0.601772	0.818573	0.778391	0.770776	0.756936	0.702378	0.731371	0.110839	0.088125	0.0839967	0.0617344	0.149669	0.269935	0.155976	0.0853495	0.155422	0.124331	0.123443	0.11563
RASA3	cg21261158	0.638676	0.659566	0.629073	0.632291	0.75678	0.810657	0.360484	0.240179	0.374651	0.456892	0.313069	0.449046	0.323016	0.241348	0.214695	0.281785	0.155318	0.237609	0.721913	0.720972	0.761311	0.67715	0.755109	0.774017	0.474491	0.413964	0.51193	0.469984	0.402888	0.482456	0.174772	0.183252	0.156757	0.250075	0.223506	0.164493	0.698678	0.558938	0.712232	0.624009	0.617518	0.683609	0.562392	0.584507	0.72007	0.477144	0.676321	0.772163
	cg14480046	0.857823	0.866884	0.89617	0.852772	0.868183	0.878642	0.350622	0.138271	0.193011	0.153361	0.159523	0.159564	0.120093	0.169017	0.0648015	0.0990099	0.0686996	0.198439	0.842877	0.792213	0.872873	0.783246	0.832127	0.824794	0.288776	0.260547	0.185774	0.324901	0.242714	0.256488	0.490941	0.540269	0.523294	0.442682	0.543629	0.57467	0.920953	0.795846	0.847934	0.886824	0.837682	0.821165	0.667836	0.728977	0.865915	0.566531	0.638857	0.807601
PAG1	cg09973676	0.302758	0.260885	0.373108	0.207768	0.451911	0.525295	0.0736444	0.0346111	0.0518381	0.0339861	0.0685415	0.0761392	0.0477122	0.0327271	0.0450741	0.0441535	0.0419484	0.0838327	0.230482	0.203785	0.303729	0.159517	0.389463	0.439238	0.0833755	0.126346	0.0629823	0.124719	0.151926	0.259106	0.0719883	0.0819745	0.103126	0.0916991	0.143387	0.171064	0.349338	0.277454	0.409449	0.316783	0.39766	0.482099	0.380233	0.311159	0.432809	0.296376	0.508179	0.602267
RPTOR	cg12078154	0.538844	0.498344	0.770284	0.443612	0.580578	0.754126	0.249318	0.14796	0.234468	0.156445	0.208211	0.267009	0.0694232	0.138284	0.209024	0.13017	0.187524	0.235672	0.588415	0.558669	0.797449	0.440715	0.624608	0.803259	0.245103	0.0983395	0.214638	0.0848594	0.321758	0.443223	0.191582	0.318846	0.337451	0.345865	0.386576	0.434185	0.609764	0.470831	0.693649	0.502575	0.586327	0.620875	0.502628	0.470102	0.661223	0.376887	0.483615	0.659203
CDC42BPB	cg14191466	0.147788	0.0520385	0.0633284	0.0284789	0.0784225	0.068029	0.774884	0.892811	0.89298	0.825457	0.826308	0.824172	0.912338	0.809191	0.88205	0.733435	0.91271	0.810845	0.112999	0.0401065	0.0401037	0.053194	0.0642116	0.0452203	0.954034	0.858982	0.930328	0.840051	0.91705	0.823559	0.887236	0.756209	0.722362	0.585704	0.737013	0.66388	0.0856415	0.0419276	0.0222222	0.0259558	0.0891604	0.133681	0.153551	0.065084	0.0974369	0.0249027	0.0809213	0.0149096
C14orf43	cg26217402	0.751024	0.731652	0.786305	0.764914	0.77745	0.738367	0.395766	0.268651	0.325783	0.336077	0.288774	0.319671	0.304417	0.219402	0.195818	0.259817	0.193243	0.333417	0.846796	0.85658	0.836032	0.785481	0.834459	0.81908	0.140922	0.117551	0.132571	0.162352	0.156964	0.189439	0.436791	0.425338	0.413062	0.409042	0.439218	0.464273	0.651358	0.613588	0.67047	0.645704	0.750287	0.702658	0.431626	0.412664	0.467782	0.336904	0.44844	0.371788
	cg03680291	0.51361	0.522637	0.585739	0.443207	0.462631	0.583523	0.523642	0.661279	0.623303	0.565131	0.57544	0.642315	0.551484	0.619211	0.64072	0.657609	0.666225	0.624612	0.275532	0.235445	0.300538	0.29148	0.255772	0.338234	0.114101	0.11066	0.107387	0.170055	0.0950328	0.115263	0.64185	0.561319	0.609885	0.647119	0.604649	0.722091	0.494925	0.464081	0.510244	0.410491	0.479646	0.515612	0.288369	0.303631	0.363233	0.301643	0.319766	0.322937
PIK3CD	cg07499142	0.722841	0.658472	0.65124	0.703283	0.695217	0.645061	0.175881	0.0867537	0.0908104	0.10295	0.0878887	0.0834393	0.251539	0.109454	0.0793521	0.115216	0.0955783	0.141763	0.727487	0.705301	0.695067	0.739922	0.713656	0.698333	0.663515	0.725763	0.608597	0.749217	0.734207	0.85248	0.274483	0.26408	0.263654	0.346306	0.427889	0.370644	0.762033	0.726309	0.739724	0.751448	0.653834	0.588588	0.783727	0.842805	0.809709	0.836788	0.831357	0.820364
	cg16762030	0.113985	0.106245	0.0812367	0.0532978	0.086213	0.0963233	0.757609	0.848623	0.899486	0.832471	0.845533	0.867049	0.871232	0.925469	0.931821	0.911151	0.885772	0.880494	0.120303	0.060386	0.145178	0.145937	0.0902561	0.0909757	0.890545	0.939681	0.904756	0.930271	0.9115	0.921665	0.937124	0.883992	0.888292	0.895122	0.826022	0.901413	0.0963544	0.0465044	0.0525654	0.0469724	0.137648	0.252087	0.0860209	0.0567912	0.0678884	0.0507854	0.0577147	0.0615802
FNDC3B	cg09357350	0.255122	0.157815	0.189962	0.201661	0.219677	0.18796	0.759742	0.896133	0.868032	0.822273	0.886582	0.89652	0.793585	0.878895	0.903125	0.932743	0.917587	0.86968	0.101237	0.0569435	0.107383	0.0941365	0.0811094	0.103753	0.695791	0.817577	0.794962	0.829168	0.813396	0.773643	0.80617	0.82077	0.843929	0.852339	0.816891	0.71673	0.168978	0.16023	0.143068	0.132383	0.280377	0.343656	0.149095	0.0952057	0.136101	0.167129	0.136734	0.0870024
FGGY	cg14788673	0.411478	0.408848	0.443624	0.414202	0.369597	0.404994	0.650778	0.773243	0.743248	0.746154	0.778423	0.806972	0.646223	0.702004	0.736429	0.754884	0.807371	0.674377	0.283195	0.281188	0.316735	0.332537	0.294175	0.306778	0.186436	0.0985725	0.214194	0.097342	0.132612	0.105193	0.65228	0.578463	0.602226	0.700983	0.620205	0.659518	0.467167	0.441126	0.451657	0.464742	0.408592	0.451486	0.501386	0.459907	0.522739	0.528028	0.486188	0.494514
TRIM27	cg20986887	0.123038	0.0972759	0.0867783	0.087889	0.105766	0.122903	0.550695	NA	0.582861	0.608568	0.617676	0.700514	0.539407	0.561099	0.629199	0.6281	0.59588	0.586403	0.293174	0.255335	0.272677	0.327301	0.346641	0.24811	0.431993	0.529171	0.343668	0.597348	0.482684	0.557832	0.612324	0.593675	0.616781	0.690021	0.63256	0.643095	0.0702738	0.112445	0.0769867	0.0651924	0.168883	0.266536	0.167303	0.119395	0.0408954	0.18052	0.223574	0.0679997
PBX1	cg08864944	0.139679	0.116433	0.104951	0.0779349	0.0913405	0.104928	0.775362	0.796374	0.78863	0.777099	0.826307	0.829737	0.673304	0.692395	0.775406	0.769484	0.821783	0.67049	0.660532	0.626452	0.599184	0.663899	0.564688	0.663967	0.635382	0.808298	0.609798	0.813832	0.701927	0.785246	0.425456	0.39557	0.537714	0.409413	0.46476	0.30845	0.0849682	0.0709121	0.0569949	0.0708182	0.156477	0.243311	0.0762811	0.0507425	0.0490636	0.0418398	0.042299	0.0438463
BMF	cg08131309	0.128992	0.110608	0.120881	0.0975664	0.105793	0.105069	0.676411	0.817248	0.752609	0.79726	0.80557	0.808986	0.86238	0.86677	0.870795	0.910262	0.874089	0.837162	0.0855035	0.0320764	0.0882678	0.069786	0.0714525	0.0819318	0.126737	0.196007	0.107006	0.219141	0.125281	0.195336	0.795669	0.746872	0.732392	0.735847	0.722538	0.769434	0.0940721	0.0682619	0.0835002	0.0834427	0.147701	0.23025	0.094499	0.103196	0.121819	0.101386	0.0992509	0.141215
FBXO5	cg19384905	0.105995	0.104692	0.0775662	0.0638106	0.110595	0.0787463	0.656528	0.794379	0.765274	0.720952	0.75642	0.747849	0.528291	0.651063	0.678695	0.734645	0.747356	0.635505	0.195543	0.236658	0.15988	0.247311	0.162948	0.188505	0.734971	0.788843	0.702357	0.786189	0.783661	0.835426	0.524638	0.505126	0.488843	0.601871	0.610849	0.61047	0.0620336	0.04966	0.0731291	0.0579962	0.157257	0.209994	0.10959	0.10533	0.137505	0.0753747	0.119993	0.100358
	cg22843803	0.298899	0.281507	0.263244	0.25758	0.246079	0.211583	0.168785	0.0708755	0.0908234	0.0899584	0.102111	0.0653751	0.0814569	0.0806014	0.0780824	0.0768633	0.050751	0.110816	0.558507	0.632886	0.574979	0.56243	0.537834	0.494111	0.234885	0.365423	0.17247	0.427277	0.265242	0.375542	0.191868	0.245265	0.20373	0.248865	0.277415	0.237936	0.304391	0.286022	0.294397	0.259665	0.276523	0.241995	0.326978	0.277206	0.307846	0.305182	0.280819	0.277658
ST3GAL2	cg07139162	0.248424	0.243189	0.195753	0.172837	0.214435	0.234118	0.823037	0.85019	0.832086	0.852125	0.856214	0.851652	0.915816	0.83069	0.796028	0.816566	0.823659	0.845163	0.601347	0.644026	0.612941	0.659784	0.543002	0.616021	0.0960665	0.0613923	0.126507	0.0760335	0.109849	0.060105	0.873267	0.856238	0.831444	0.810231	0.765484	0.845776	0.140946	0.124104	0.163589	0.158114	0.193976	0.332762	0.108929	0.0612425	0.0816148	0.0763085	0.0889497	0.0394955
ENOX1	cg08126118	0.1786	0.164703	0.171312	0.108389	0.142394	0.142313	0.756417	0.761586	0.74302	0.799506	0.70427	0.733489	0.87319	0.795646	0.808732	0.830201	0.785171	0.824201	0.11062	0.0660881	0.112463	0.114	0.113594	0.0903634	0.668092	0.474192	0.606894	0.570403	0.460121	0.45996	0.779227	0.773468	0.662617	0.703072	0.581021	0.674096	0.116958	0.0852252	0.0889467	0.086165	0.143817	0.262542	0.0913062	0.0782497	0.0433246	0.0723782	0.0964089	0.0612746
KCNQ1	cg12949760	0.217786	0.228482	0.202832	0.198222	0.18384	0.212266	0.690717	0.727556	0.773543	0.730598	0.769792	0.755416	0.512047	0.619893	0.665095	0.697602	0.738703	0.646881	0.477829	0.497624	0.455072	0.488777	0.491692	0.47885	0.433845	0.407349	0.387377	0.446698	0.449164	0.459994	0.543956	0.524265	0.626633	0.689947	0.682495	0.643849	0.200016	0.190959	0.162622	0.174666	0.25133	0.334534	0.137713	0.113765	0.112489	0.114413	0.12113	0.107641
PNMA5	cg19794163	0.188617	0.193367	0.193573	0.100624	0.146281	0.173058	0.6059	0.698755	0.682062	0.602883	0.637211	0.723601	0.681876	0.714325	0.794678	0.795484	0.792349	0.73378	0.131679	0.0982202	0.125416	0.131268	0.0898455	0.120172	0.541568	0.707635	0.404317	0.771018	0.687005	0.788076	0.746956	0.721771	0.741798	0.790049	0.809837	0.813194	0.249216	0.224624	0.17741	0.217804	0.3906	0.283869	0.532861	0.387423	0.421048	0.432563	0.449127	0.491301
IPP	cg17156633	0.172197	0.133919	0.138434	0.108864	0.100123	0.132272	0.554233	0.582351	0.610628	0.61398	0.650428	0.640549	0.480566	0.588346	0.607922	0.622386	0.689051	0.628663	0.40252	0.415881	0.37634	0.39243	0.367584	0.394687	0.555519	0.634515	0.520776	0.726925	0.616857	0.658194	0.50588	0.585802	0.542766	0.635879	0.609443	0.623443	0.162037	0.158584	0.127269	0.126185	0.185707	0.28846	0.247477	0.181899	0.219759	0.248716	0.167388	0.206335
SERINC5	cg02417427	0.302906	0.276575	0.250489	0.244715	0.211638	0.265044	0.554924	0.513963	0.540295	0.56368	0.533711	0.508065	0.758133	0.582284	0.585538	0.531172	0.515932	0.646463	0.527271	0.553212	0.513169	0.510397	0.46168	0.4576	0.514886	0.394294	0.648546	0.339485	0.446314	0.32528	0.825936	0.798846	0.818384	0.824905	0.747028	0.809807	0.347828	0.31413	0.293672	0.296006	0.207242	0.304624	0.456651	0.439392	0.441919	0.461594	0.428041	0.4577
ADRBK1	cg13924996	0.0869222	0.0552365	0.110766	0.121716	0.0799346	0.0605491	0.313864	0.335389	0.488904	0.439042	0.455101	0.391691	0.152949	0.0616471	0.0821027	0.0850142	0.070815	0.0894905	0.204381	0.229396	0.227762	0.30435	0.183842	0.141872	0.737293	0.714347	0.819917	0.76746	0.753915	0.658202	0.0379885	0.0880719	0.107655	0.187706	0.196222	0.0365022	0.060189	0.0679971	0.0717631	0.118554	0.167566	0.142969	0.102161	0.0453399	0.0512182	0.103194	0.0403511	0.0642781
ISG20	cg07069934	0.695481	0.762077	0.817247	0.755954	0.842775	0.680276	0.268563	0.146077	0.196983	0.157426	0.19828	0.151052	0.0412593	0.0839968	0.0899128	0.090613	0.0919234	0.0514863	0.726888	0.827181	0.81477	0.768293	0.868228	0.675585	0.0731396	0.0890126	0.102301	0.0966153	0.0986213	0.0989333	0.0938259	0.255647	0.314209	0.346615	0.45486	0.180419	0.753938	0.780195	0.845791	0.727341	0.784387	0.654908	0.699279	0.785085	0.831801	0.757876	0.848779	0.679773
	cg11597902	0.249588	0.234807	0.258776	0.222	0.216655	0.188805	0.732495	0.902795	0.874348	0.899803	0.855126	0.907187	0.977393	0.988019	0.965816	0.991237	0.990038	0.992429	0.0420178	0.024	0.0428012	0.0851424	0.056048	0.0505548	0.959153	0.9673	0.927308	0.981579	0.915865	0.963196	0.919828	0.841016	0.844702	0.881175	0.768248	0.924118	0.120304	0.0855436	0.135234	0.142684	0.230791	0.376395	0.0469785	0.014711	0.0511721	0.00430673	0.0377692	0
LY9	cg18865207	0.438918	0.414678	0.459222	0.416217	0.467469	0.489821	0.0962177	0.0657043	0.0541574	0.0664781	0.0654362	0.0774622	0.0562507	0.0602574	0.0538375	0.0538978	0.0601993	0.0579485	0.17886	0.13851	0.201971	0.159428	0.224398	0.216165	0.0668661	0.0549704	0.0605463	0.053452	0.0650238	0.0707895	0.0590745	0.0545061	0.0596812	0.061283	0.0817932	0.0824046	0.474471	0.448671	0.485498	0.454093	0.475831	0.444939	0.473465	0.481751	0.522107	0.495936	0.561431	0.537004
ZNF414	cg23357708	0.0867201	0.0956144	0.0909428	0.0589433	0.0546619	0.088079	0.22578	0.205846	0.228751	0.259231	0.244906	0.253699	0.225774	0.236952	0.273102	0.250847	0.232707	0.233429	0.0652059	0.0601736	0.0870219	0.0953313	0.0668174	0.0885704	0.825386	0.863333	0.806958	0.838893	0.844916	0.80367	0.188424	0.325508	0.225711	0.182774	0.200631	0.203869	0.0611257	0.0855784	0.0694022	0.0833464	0.105674	0.136155	0.0892087	0.0630124	0.0755434	0.0606338	0.0887443	0.0597648
	cg17846016	0.147844	0.139395	0.12011	0.0808588	0.076665	0.13588	0.842615	0.903029	0.884215	0.899185	0.902851	0.887919	0.915105	0.924302	0.920343	0.939688	0.92902	0.930238	0.227	0.246697	0.335638	0.406126	0.201157	0.249611	0.94535	0.913882	0.896173	0.919498	0.924459	0.899138	0.916109	0.880768	0.889718	0.911165	0.839079	0.870797	0.0636119	0.0612693	0.0526033	0.0458728	0.159843	0.322229	0.110554	0.0381828	0.114105	0.0477147	0.0375113	0.0397527
	cg03529261	0.52046	0.533711	0.55796	0.481758	0.549284	0.577604	0.208965	0.164298	0.165205	0.158929	0.178189	0.183473	0.110971	0.127813	0.0990385	0.162888	0.14592	0.154194	0.496021	0.444032	0.518669	0.424887	0.462249	0.553443	0.0755244	0.0763973	0.0744815	0.122801	0.106338	0.100542	0.142372	0.26164	0.196636	0.270479	0.322908	0.269629	0.570341	0.506677	0.547381	0.538698	0.529902	0.555266	0.492402	0.503412	0.552831	0.417332	0.475834	0.599407
	cg25653947	0.397432	0.392201	0.394166	0.381267	0.380529	0.367929	0.379885	0.291659	0.327889	0.342888	0.329887	0.3266	0.302257	0.281522	0.232567	0.263073	0.241754	0.283718	0.569616	0.61003	0.559366	0.558047	0.559604	0.575326	0.42383	0.462842	0.441194	0.451546	0.449042	0.39259	0.339354	0.417342	0.336237	0.374299	0.382494	0.323029	0.391578	0.367002	0.374887	0.382042	0.40532	0.392167	0.263255	0.288973	0.299328	0.239698	0.307046	0.233251
AMOTL1	cg04215883	0.133468	0.10825	0.0337141	0.10081	0.093799	0.142789	0.624904	0.758564	0.697453	0.685741	0.694801	0.775236	0.350202	0.616332	0.649907	0.653838	0.751235	0.59617	0.541607	0.500961	0.584633	0.549507	0.528649	0.51602	0.564355	0.771507	0.672603	0.816436	0.756684	0.767901	0.401858	0.490753	0.549628	0.710643	0.728161	0.676403	0.192092	0.104513	0.105173	0.115098	0.151074	0.272258	0.325063	0.237375	0.272976	0.340055	0.290545	0.29185
PTPRE	cg07053114	0.178017	0.140841	0.12738	0.121303	0.105429	0.121566	0.716969	0.874083	0.869361	0.8696	0.82771	0.867855	0.902797	0.914412	0.931444	0.923368	0.937594	0.926925	0.181285	0.177042	0.194852	0.255664	0.160729	0.223967	0.929076	0.928983	0.915122	0.946574	0.93469	0.948919	0.867374	0.810416	0.803901	0.82403	0.784677	0.856432	0.159769	0.195787	0.117458	0.158481	0.144035	0.265833	0.386524	0.278483	0.323776	0.364222	0.274721	0.356418
RCAN3	cg01519464	0.737343	0.786123	0.877618	0.831432	0.844776	0.814811	0.324771	0.165214	0.250779	0.200128	0.226987	0.186378	0.0575321	0.044022	0.0783838	0.0771174	0.0605408	0.0515025	0.71798	0.75108	0.809462	0.772914	0.775761	0.778464	0.336937	0.441982	0.165941	0.517005	0.382711	0.535719	0.110467	0.205461	0.237833	0.214758	0.303603	0.245488	0.813602	0.810958	0.873372	0.885937	0.801425	0.7731	0.7258	0.785109	0.874429	0.844482	0.805957	0.850486
	cg01867764	0.738651	0.746937	0.743727	0.714276	0.754621	0.766229	0.263764	0.208902	0.218611	0.240736	0.275404	0.21329	0.229693	0.303831	0.191919	0.265146	0.24534	0.307202	0.433609	0.383031	0.420264	0.445328	0.406159	0.453054	0.0863927	0.0795477	0.0937861	0.0725619	0.0776508	0.108592	0.512078	0.579598	0.45184	0.615482	0.549693	0.66648	0.751377	0.732434	0.764223	0.744766	0.734068	0.696998	0.662669	0.707647	0.740206	0.70168	0.716028	0.705708
UCP3	cg10859442	0.810837	0.827379	0.851028	0.858583	0.846132	0.808179	0.320001	0.128802	0.176175	0.177758	0.161113	0.0960204	0.0615298	0.0784795	0.0587371	0.0639479	0.06995	0.0645871	0.8351	0.872717	0.844261	0.833095	0.8855	0.893835	0.644503	0.727958	0.400053	0.752343	0.483104	0.733393	0.100895	0.177353	0.155358	0.178375	0.241178	0.193679	0.72223	0.743551	0.784826	0.726007	0.794004	0.739796	0.338204	0.369618	0.311953	0.252507	0.335243	0.259944
	cg00986580	0.469147	0.510336	0.485898	0.395512	0.410856	0.423771	0.48913	0.481022	0.520844	0.52107	0.506418	0.49865	0.113951	0.241983	0.507581	0.536821	0.506976	0.307676	0.480182	0.56555	0.518965	0.469664	0.455075	0.480572	0.615306	0.712192	0.609596	0.714689	0.660738	0.709833	0.125949	0.197823	0.215266	0.230222	0.265694	0.190889	0.457661	0.475228	0.458121	0.423734	0.416566	0.469074	0.414751	0.459159	0.476443	0.365039	0.394403	0.440865
RNMT	cg23679819	0.700728	0.674254	0.704941	0.669758	0.65941	0.722498	0.212656	0.160367	0.159873	0.0383359	0.145734	0.142089	0.114005	0.055407	0.0572237	0.0661453	0.0760204	0.136235	0.799619	0.845257	0.814098	0.785877	0.813092	0.811295	0.221323	0.344597	0.190501	0.301606	0.147633	0.415546	0.175263	0.203777	0.238832	0.173289	0.256835	0.219658	0.671672	0.689556	0.689444	0.68287	0.697132	0.662452	0.449882	0.456325	0.592656	0.46265	0.506043	0.503571
IRS2	cg12085119	0.475057	0.424734	0.444735	0.396519	0.437118	0.418794	0.238833	0.139497	0.139926	0.125638	0.163624	0.132458	0.197889	0.194542	0.122084	0.132119	0.146209	0.184886	0.604716	0.600022	0.577677	0.56713	0.611703	0.579104	0.50549	0.360437	0.347169	0.29801	0.437641	0.563807	0.298329	0.281273	0.272924	0.252693	0.322397	0.257505	0.453254	0.407035	0.445118	0.383182	0.488141	0.416356	0.360813	0.298219	0.354507	0.3507	0.377711	0.222133
GPR157	cg14855124	0.263323	0.264123	0.281831	0.264696	0.233621	0.253174	0.636903	0.760612	0.706183	0.683591	0.74517	0.725961	0.427719	0.532938	0.58543	0.609863	0.681815	0.50379	0.277739	0.272176	0.266738	0.316771	0.262026	0.313483	0.283759	0.359326	0.208895	0.404653	0.3346	0.345528	0.294515	0.287336	0.330718	0.376653	0.401348	0.315598	0.316288	0.283409	0.28847	0.308246	0.294269	0.320206	0.405027	0.359123	0.393413	0.368481	0.337471	0.381756
MKNK1	cg01440934	0.178877	0.18232	0.172145	0.137068	0.142355	0.15331	0.817068	0.875046	0.876835	0.892605	0.868773	0.890086	0.866175	0.898198	0.922772	0.921618	0.915549	0.900185	0.123676	0.113819	0.133529	0.178554	0.126474	0.10723	0.898123	0.91819	0.841725	0.902884	0.932269	0.881876	0.83313	0.810577	0.838935	0.856631	0.816042	0.841487	0.119499	0.0995571	0.104768	0.125776	0.204401	0.29205	0.141663	0.107602	0.0939646	0.128092	0.10063	0.0852039
ZBTB2	cg12603453	0.549596	0.212313	0.351145	0.357783	0.131044	0.492222	0.623916	0.0885564	0.174079	0.168291	0.13732	0.154281	0.116712	0.00179748	0.0918512	0.0193237	0.0427503	0.072072	0.928711	0.915112	0.881684	0.924809	0.867684	0.809288	0.878602	0.950435	0.897882	0.964239	0.806159	0.957428	0.0511712	0.0836551	0.0677291	0.112226	0.155937	0.160923	0.728471	0.475822	0.409078	0.523837	0.240045	0.328236	0.897768	0.882749	0.757736	0.935261	0.851688	0.924661
FAM120B	cg13629388	0.0651669	0.0748012	0.0754029	0.0825748	0.0687185	0.0945357	0.24088	0.137079	0.158177	0.174999	0.212495	0.181271	0.100891	0.0834585	0.0758668	0.111195	0.116143	0.0958846	0.233662	0.256097	0.223714	0.216984	0.18245	0.238216	0.443101	0.507672	0.347231	0.540132	0.458938	0.507957	0.106293	0.122875	0.112664	0.170578	0.17757	0.114981	0.0762899	0.0840536	0.0900816	0.0900787	0.115	0.130691	0.0947959	0.0808093	0.0869685	0.0814243	0.0866896	0.0861461
	cg02352281	0.0414836	0.0417702	0.0201982	0.0394685	0.0173237	0.0468391	0.251372	0.28808	0.380714	0.438559	0.407875	0.335801	0.158622	0.358413	0.420184	0.457133	0.474091	0.329612	0.026156	0.023415	0.0356342	0.047611	0.023823	0.0266531	0.307923	0.547635	0.0841206	0.650076	0.366954	0.515372	0.173123	0.249027	0.25474	0.538255	0.418923	0.338974	0.0168913	0.027043	0.0278896	0.0223919	0.0559403	0.10463	0.035113	0.0283963	0.0321872	0.017678	0.0102041	0.0357013
LOC729991-MEF2B	cg27384695	0.236195	0.146254	0.178026	0.117412	0.155632	0.139458	0.466557	0.342009	0.30812	0.338649	0.329506	0.391213	0.530553	0.286786	0.320716	0.319302	0.33314	0.298547	0.314486	0.253501	0.275033	0.183756	0.275259	0.25606	0.0791295	0.0574299	0.0868535	0.0570681	0.0781282	0.0398391	0.40362	0.259306	0.322284	0.239502	0.266875	0.167067	0.186174	0.122569	0.159556	0.100959	0.165165	0.179775	0.0894581	0.0771418	0.0894819	0.0956214	0.0984585	0.0458039
	cg22332157	0.152375	0.197196	0.225491	0.300951	0.186905	0.217023	0.1265	0.0308152	0.0473816	0.0582814	0.116656	0.0151312	0.0785094	0.0448422	0.0274791	0.0406637	0.0509632	0.0101992	0.150731	0.224083	0.28727	0.147164	0.240738	0.21726	0.0360263	0.0940249	0.0952904	0.0734778	0.0655222	0.0658254	0.0854683	0.0845565	0.066145	0.0560479	0.0979085	0.130064	0.213327	0.22814	0.255216	0.221387	0.327196	0.207797	0.109016	0.14405	0.178545	0.0440999	0.116674	0.0432295
TMEM187	cg05162528	0.150688	0.10623	0.102417	0.102779	0.113007	0.100391	0.42	0.564714	0.52786	0.552909	0.577598	0.550057	0.480609	0.543791	0.533301	0.544843	0.580016	0.529786	0.140404	0.136005	0.140901	0.17142	0.150949	0.150645	0.685581	0.718995	0.651946	0.751182	0.728699	0.756376	0.530656	0.528871	0.563852	0.626615	0.605469	0.585894	0.112497	0.0988559	0.108317	0.081934	0.296171	0.18924	0.12708	0.0866277	0.0910737	0.0977779	0.111038	0.0885462
ZNF397OS	cg05136804	0.160259	0.136502	0.114521	0.086949	0.100745	0.112293	0.661357	0.68784	0.67896	0.633636	0.624508	0.680324	0.811522	0.7921	0.722678	0.703773	0.697993	0.655443	0.166398	0.194941	0.148642	0.14202	0.0973114	0.153579	0.279932	0.253057	0.285554	0.22443	0.202428	0.204423	0.749771	0.674128	0.740114	0.578424	0.56303	0.590887	0.0995344	0.0614365	0.0702825	0.0809913	0.13165	0.219712	0.0593874	0.0620033	0.0539467	0.0387615	0.0376826	0.058266
TFDP1	cg11703212	0.18164	0.172341	0.116261	0.0979534	0.0926675	0.117529	0.87125	0.950693	0.90907	0.916724	0.945006	0.918588	0.955048	0.9422	0.94505	0.945704	0.942328	0.930398	0.179328	0.144136	0.20918	0.206685	0.161263	0.149464	0.909934	0.909807	0.944934	0.9462	0.912629	0.938049	0.918741	0.915204	0.903948	0.938597	0.866139	0.903277	0.0715527	0.0740172	0.0582574	0.0618112	0.177131	0.301266	0.0958255	0.0464031	0.0421001	0.070923	0.0549773	0.034983
GPR109B	cg15545247	0.164663	0.152882	0.111223	0.0962709	0.135659	0.152761	0.768955	0.856129	0.869415	0.864195	0.839603	0.866012	0.858196	0.838409	0.868955	0.886378	0.876044	0.891943	0.0788292	0.0757293	0.10392	0.135935	0.083257	0.0975921	0.528172	0.711642	0.424167	0.745046	0.658602	0.678777	0.833062	0.798592	0.785643	0.851858	0.792436	0.837725	0.0859505	0.0811908	0.08163	0.0662598	0.216633	0.314687	0.084297	0.0589625	0.066061	0.0536624	0.0553473	0.0402644
NLRP3	cg21991396	0.166577	0.154612	0.110925	0.0625197	0.103426	0.139311	0.833547	0.899828	0.907572	0.912054	0.910958	0.929306	0.920648	0.932721	0.935606	0.895077	0.922	0.929115	0.0796919	0.0564154	0.0700502	0.11558	0.07511	0.0802707	0.879015	0.86225	0.798445	0.897707	0.878492	0.894797	0.902228	0.846134	0.855106	0.893208	0.821177	0.877082	0.0892962	0.0689684	0.0618521	0.0661007	0.184486	0.283827	0.0845231	0.0561173	0.0677373	0.0450517	0.0552575	0.0593675
PRKCA	cg16808922	0.162566	0.128156	0.126697	0.123127	0.123707	0.155803	0.779455	0.892562	0.839631	0.775536	0.878639	0.916395	0.889787	0.893662	0.937994	0.911524	0.916206	0.890939	0.112913	0.0942089	0.125814	0.158269	0.109504	0.155361	0.878332	0.914379	0.879456	0.87646	0.908538	0.867515	0.894688	0.840101	0.842744	0.860942	0.80319	0.844053	0.138111	0.119727	0.0712273	0.117339	0.161638	0.261281	0.13719	0.084793	0.122944	0.138867	0.105682	0.206068
SGK1	cg21834463	0.221168	0.202715	0.208549	0.141218	0.145024	0.157422	0.836604	0.909602	0.891094	0.94232	0.89233	0.908153	0.865988	0.906365	0.909132	0.929959	0.928055	0.890491	0.470145	0.464085	0.413049	0.433643	0.343581	0.438466	0.712779	0.616508	0.713261	0.58104	0.498579	0.691744	0.79636	0.837413	0.865961	0.840555	0.828508	0.795008	0.173323	0.137809	0.160433	0.143187	0.184962	0.306651	0.119435	0.0786991	0.0887998	0.0754957	0.0826123	0.0906338
EBF1	cg00210856	0.319911	0.30431	0.329142	0.301708	0.367583	0.321278	0.553861	0.667644	0.60113	0.590617	0.59118	0.621486	0.432576	0.44221	0.458845	0.469283	0.475791	0.409073	0.122249	0.0954337	0.111677	0.130989	0.134645	0.124556	0.630633	0.703936	0.609797	0.799098	0.606596	0.721246	0.369436	0.366896	0.39396	0.368333	0.41688	0.293634	0.396123	0.351004	0.363703	0.329741	0.39336	0.35032	0.494676	0.484354	0.49711	0.483361	0.464342	0.453635
SFRS7	cg04441847	0.31733	0.203194	0.176292	0.307598	0.296403	0.160407	0.411927	0.625	0.467825	0.527202	0.547056	0.668473	0.233351	0.482554	0.552941	0.577584	0.618799	0.480819	0.361755	0.244949	0.324018	0.347578	0.309191	0.322314	0.517782	0.701848	0.412641	0.76221	0.621061	0.676858	0.45977	0.461207	0.458612	0.633871	0.647573	0.703141	0.271217	0.232411	0.236763	0.197525	0.259769	0.304406	0.277827	0.283871	0.184405	0.243254	0.279501	0.244468
	cg23172671	0.293333	0.346033	0.29451	0.278229	0.246733	0.244577	0.328208	0.220604	0.274438	0.3406	0.213291	0.263556	0.699972	0.420247	0.440529	0.448148	0.358319	0.566039	0.227769	0.173122	0.178339	0.161932	0.254802	0.227979	0.31761	0.340662	0.268007	0.391827	0.312974	0.408375	0.718562	0.511675	0.698856	0.592133	0.564794	0.600162	0.401001	0.369517	0.3351	0.381587	0.261792	0.317195	0.583768	0.517336	0.535732	0.500107	0.586857	0.64126
PAPSS1	cg22365313	0.122846	0.106976	0.128549	0.0941569	0.0796876	0.106125	0.715668	0.803124	0.782575	0.753854	0.839751	0.804364	0.567633	0.637047	0.736323	0.719742	0.778023	0.604917	0.451218	0.402758	0.436419	0.421267	0.434976	0.38798	0.730703	0.846801	0.70313	0.833334	0.782418	0.855567	0.398558	0.386394	0.448604	0.41114	0.45101	0.310894	0.0578914	0.0707892	0.0542402	0.0496229	0.161661	0.241279	0.0909378	0.0523515	0.0399175	0.0503529	0.0497463	0.0172313
RCAN2	cg00782811	0.294702	0.271774	0.308217	0.219914	0.276612	0.280512	0.310838	0.259059	0.277143	0.253824	0.31535	0.268494	0.109969	0.19023	0.209139	0.238505	0.237205	0.158479	0.501649	0.499027	0.521288	0.47164	0.501965	0.505513	0.257166	0.340343	0.121796	0.368988	0.28877	0.317738	0.0952946	0.14022	0.13885	0.198216	0.2317	0.120248	0.277184	0.253388	0.274017	0.232052	0.268832	0.291382	0.140868	0.122417	0.192942	0.1051	0.161011	0.141714
DNTT	cg20728490	0.508903	0.540231	0.575957	0.506757	0.535644	0.359285	0.217412	0.174242	0.158192	0.168727	0.194444	0.159104	0.140846	0.151355	0.176801	0.215406	0.275856	0.156352	0.389215	0.452116	0.454696	0.437358	0.412071	0.256418	0.180696	0.119451	0.231293	0.106144	0.156971	0.0958085	0.131256	0.144902	0.16514	0.153524	0.195499	0.107598	0.564935	0.586573	0.587638	0.501136	0.539329	0.430505	0.606826	0.566476	0.62946	0.546157	0.562329	0.412785
ATXN1	cg00983705	0.230964	0.45872	0.48269	0.401553	0.258464	0.268755	0.310308	0.607211	0.621651	0.633228	0.407311	0.341607	0.171725	0.665674	0.661367	0.684481	0.417896	0.358077	0.449948	0.810321	0.804899	0.817718	0.483142	0.466192	0.242485	0.639758	0.194501	0.73148	0.328807	0.372233	0.240656	0.641781	0.682896	0.811251	0.495112	0.365294	0.431505	0.553112	0.459968	0.416581	0.32152	0.318537	0.399724	0.668742	0.728202	0.754957	0.42676	0.447649
GAS7	cg00842918	0.163531	0.18117	0.137195	0.096322	0.1388	0.144032	0.78458	0.875749	0.86795	0.877628	0.847685	0.906837	0.917697	0.915195	0.920861	0.910475	0.932462	0.890745	0.186271	0.10927	0.177247	0.192041	0.122083	0.164327	0.885021	0.869289	0.880688	0.94021	0.898874	0.897402	0.888776	0.829084	0.807224	0.82362	0.794994	0.794869	0.140972	0.0632905	0.0656471	0.068553	0.179753	0.305279	0.120675	0.0966965	0.0974434	0.0930981	0.0803737	0.083208
	cg14520947	0.129269	0.0957003	0.118164	0.0570116	0.085492	0.111272	0.841874	0.905019	0.919486	0.892078	0.945526	0.919635	0.771184	0.871904	0.857739	0.877011	0.895085	0.85452	0.472623	0.404367	0.416778	0.430166	0.372802	0.449355	0.92861	0.906829	0.909135	0.951789	0.93337	0.929618	0.798511	0.797696	0.820787	0.866196	0.833538	0.848371	0.0646111	0.0529386	0.0559472	0.0587332	0.159084	0.275208	0.0670262	0.0289228	0.0306083	0.0256986	0.0528275	0.0351075
SASH3	cg02177607	0.372872	0.32426	0.391025	0.340355	0.335632	0.345169	0.751414	0.768291	0.768444	0.696419	0.75861	0.782978	0.321876	0.554527	0.53892	0.496793	0.628138	0.433514	0.813897	0.824766	0.828215	0.763962	0.846438	0.807712	0.695672	0.799826	0.761153	0.832558	0.784103	0.785139	0.111031	0.209883	0.221459	0.355616	0.394317	0.234363	0.288534	0.255151	0.305659	0.250842	0.422601	0.410666	0.134673	0.114638	0.165634	0.100413	0.124593	0.0832968
	cg01710670	0.188999	0.304167	0.216867	0.415	0.292517	0.386646	0.311072	0.256164	0.27438	0.359684	0.224609	0.2	0.191564	0.266026	0.380826	0.214286	0.365228	0.343303	0.258373	0.00791557	0.273305	0.186	0.284392	0.202918	0.309491	0.166437	0.194149	0.22631	0.0857143	0.363636	0.278155	0.258915	0.165375	0.154286	0.303846	0.292405	0.255054	0.228935	0.267057	0.330532	0.313333	0.358885	0.14684	0.191489	0.252252	0.316934	0.520349	0.271523
	cg16450677	0.50998	0.507702	0.632743	0.532675	0.498789	0.524929	0.266596	0.140309	0.150865	0.151489	0.164643	0.187786	0.14651	0.105798	0.162468	0.172183	0.136019	0.124616	0.622553	0.566372	0.682173	0.626591	0.605475	0.673437	0.294668	0.357314	0.200845	0.423634	0.250808	0.465237	0.343784	0.253794	0.317983	0.351259	0.372021	0.358637	0.452101	0.422004	0.518545	0.515204	0.512375	0.469229	0.173097	0.229173	0.231441	0.0977416	0.203105	0.143128
SLC22A11	cg18158438	0.529557	0.525167	0.583864	0.547136	0.637314	0.555663	0.34286	0.28907	0.316106	0.275459	0.292056	0.308377	0.282339	0.254203	0.260023	0.296245	0.322128	0.284505	0.497596	0.493518	0.532382	0.496733	0.530793	0.442236	0.466357	0.379745	0.379044	0.357684	0.425612	0.465286	0.247595	0.225952	0.309468	0.334707	0.3745	0.263788	0.565255	0.523408	0.564944	0.541598	0.604021	0.537105	0.421475	0.430312	0.52557	0.396358	0.503877	0.451753
HDAC4	cg08202402	0.136602	0.187374	0.075504	0.0774028	0.086117	0.12743	0.778045	0.873466	0.886068	0.826942	0.875734	0.862252	0.795664	0.83885	0.842886	0.853302	0.884517	0.835138	0.325868	0.366325	0.438181	0.438687	0.345739	0.370873	0.809303	0.887413	0.844462	0.900019	0.877384	0.8787	0.75151	0.83525	0.814209	0.82698	0.816462	0.805188	0.0653632	0.0738985	0.0726207	0.0583508	0.172479	0.318221	0.107163	0.0566701	0.0586768	0.0617418	0.06739	0.0603887
	cg02163885	0.0742262	0.0562906	0.0630998	0.0459082	0.0764623	0.0910634	0.230189	0.564918	0.490237	0.393525	0.538499	0.499328	0.261038	0.440411	0.615147	0.639651	0.702946	0.48779	0.0302371	0.028728	0.0325749	0.0817048	0.00896027	0.0313632	0.310516	0.53387	0.0935515	0.619294	0.417791	0.565727	0.208075	0.200998	0.335873	0.300364	0.273611	0.241425	0.0652237	0.104862	0.0704639	0.0738949	0.143795	0.131308	0.148433	0.0981786	0.0852535	0.0825314	0.0976331	0.0916046
	cg01229658	0.140838	0.142659	0.115494	0.0961868	0.095363	0.129021	0.749369	0.83466	0.809537	0.847994	0.844661	0.850227	0.707872	0.790327	0.807335	0.810484	0.84477	0.790114	0.329758	0.36626	0.332408	0.360384	0.299474	0.348611	0.826207	0.82975	0.780652	0.85717	0.807732	0.84546	0.712303	0.71827	0.725879	0.790727	0.790167	0.715127	0.116076	0.0564023	0.0787476	0.0727551	0.193524	0.304902	0.113089	0.0795994	0.0722797	0.0718068	0.0694658	0.0633704
PVT1	cg23295629	0.667975	0.602392	0.614779	0.61184	0.557709	0.598977	0.46851	0.517248	0.501738	0.459068	0.481671	0.477683	0.149896	0.224215	0.263557	0.307444	0.276203	0.182446	0.720417	0.748665	0.730335	0.750317	0.760881	0.690877	0.0769368	0.0966522	0.134572	0.109161	0.10484	0.0961366	0.104983	0.169232	0.162829	0.161903	0.245108	0.146193	0.660256	0.586759	0.594032	0.612577	0.65229	0.575811	0.573784	0.544329	0.590487	0.543557	0.587697	0.541187
SLC7A8	cg18701685	0.382364	0.186834	0.381839	0.240602	0.280959	0.174953	0.206117	0.102025	0.135126	0.101649	0.0750888	0.0891632	0.137153	0.173007	0.101631	0.15274	0.146411	0.194033	0.333489	0.305129	0.394467	0.481737	0.445144	0.303273	0.846656	0.818974	0.899758	0.866445	0.869453	0.687426	0.412292	0.420997	0.392397	0.509708	0.528775	0.364534	0.554386	0.274444	0.345009	0.357527	0.230146	0.202673	0.477709	0.272493	0.617945	0.367484	0.282883	0.297957
BCL11A	cg24361098	0.616836	0.655078	0.772455	0.547527	0.623879	0.657605	0.373542	0.292272	0.296002	0.267456	0.315625	0.299123	0.16935	0.263682	0.196657	0.219088	0.24267	0.235362	0.759712	0.789938	0.841557	0.654808	0.73603	0.7493	0.190589	0.183391	0.149445	0.158762	0.177492	0.237561	0.333468	0.384876	0.392474	0.422586	0.463799	0.395312	0.682904	0.656336	0.680025	0.52151	0.635451	0.695829	0.54005	0.5288	0.599062	0.366197	0.52894	0.57494
HRH4	cg07283015	0.171275	0.169738	0.144068	0.108378	0.102221	0.148622	0.774978	0.8918	0.892195	0.885526	0.875138	0.912195	0.909653	0.905121	0.933785	0.925757	0.92029	0.910197	0.158951	0.112606	0.147439	0.197466	0.114697	0.206912	0.910762	0.932181	0.915102	0.936924	0.93462	0.936483	0.888244	0.880742	0.853762	0.905605	0.795176	0.883298	0.106784	0.0812726	0.0793434	0.0621418	0.188903	0.302813	0.11648	0.0654638	0.066277	0.0673808	0.0657889	0.0667442
HLA-DMB	cg21578596	0.143318	0.156547	0.14676	0.116209	0.128811	0.145193	0.659987	0.780009	0.78285	0.789498	0.791027	0.80928	0.67011	0.748014	0.771031	0.765292	0.81265	0.74732	0.0911103	0.0633964	0.0918572	0.114069	0.0938255	0.0975878	0.404018	0.508965	0.253433	0.611099	0.442831	0.559637	0.620102	0.622159	0.612514	0.645991	0.569049	0.61061	0.194778	0.182394	0.152292	0.173386	0.163651	0.244148	0.369957	0.271992	0.30372	0.373464	0.293838	0.369896
	cg02910451	0.449676	0.414617	0.436984	0.422892	0.505088	0.466039	0.394047	0.557867	0.475664	0.486304	0.594111	0.530026	0.175413	0.310247	0.352842	0.416995	0.454103	0.267305	0.111616	0.0634703	0.0662047	0.103379	0.113313	0.135912	0.367006	0.505506	0.209749	0.616061	0.411891	0.538326	0.0658862	0.0695522	0.069826	0.0819614	0.143929	0.101376	0.417467	0.349866	0.447948	0.391084	0.491142	0.446259	0.110293	0.11567	0.155355	0.0526692	0.16147	0.0674703
	cg07790752	0.0857594	0.0991913	0.0955439	0.0659481	0.0912004	0.114234	0.804191	0.869233	0.867923	0.858806	0.917338	0.859988	0.66672	0.741205	0.809189	0.80446	0.861713	0.685238	0.763176	0.771719	0.801054	0.831133	0.762506	0.758259	0.768378	0.854248	0.695791	0.876201	0.837555	0.807273	0.572343	0.671679	0.734554	0.798169	0.875646	0.671842	0.0643891	0.054304	0.0320866	0.0409996	0.148171	0.287421	0.0838442	0.0538746	0.0499968	0.0565433	0.0499731	0.0755232
ZBTB12	cg07249939	0.20785	0.193172	0.224377	0.201845	0.177889	0.181811	0.481006	0.44796	0.453395	0.452879	0.456271	0.497311	0.244112	0.208147	0.217106	0.273018	0.264316	0.226896	0.256487	0.257294	0.241266	0.276853	0.230019	0.232458	0.687384	0.750078	0.663222	0.78365	0.714199	0.721672	0.115695	0.127634	0.13967	0.188124	0.224157	0.0919619	0.233051	0.204984	0.204059	0.186491	0.197833	0.24791	0.185398	0.1777	0.211822	0.211121	0.171807	0.150298
CALR	cg04334723	0.141499	0.159546	0.124973	0.1062	0.110922	0.122841	0.638598	0.713263	0.705746	0.699071	0.735464	0.738578	0.658943	0.72123	0.730066	0.734153	0.774512	0.696659	0.357322	0.315116	0.341791	0.374496	0.32038	0.340987	0.59911	0.680688	0.510687	0.761269	0.670015	0.757249	0.67139	0.687294	0.677213	0.730364	0.716327	0.715279	0.0930989	0.0687285	0.0784644	0.0674735	0.203554	0.291334	0.109813	0.0563849	0.067768	0.0509477	0.07541	0.0563721
GNLY	cg11752275	0.36616	0.331065	0.241473	0.33876	0.344159	0.336933	0.696902	0.777434	0.766671	0.767757	0.807413	0.812194	0.400028	0.595967	0.648072	0.68306	0.740425	0.528731	0.515652	0.320727	0.128624	0.371057	0.489393	0.141203	0.759676	0.843741	0.785429	0.826436	0.82342	0.837146	0.207288	0.212882	0.21854	0.338674	0.38038	0.172655	0.384128	0.370697	0.319779	0.364649	0.383056	0.364554	0.545891	0.531052	0.514141	0.545455	0.537089	0.548999
VAMP1	cg22129323	0.29371	0.254071	0.305704	0.142375	0.444192	0.250879	0.270086	0.165597	0.20711	0.157654	0.175128	0.120636	0.327302	0.293933	0.217871	0.142138	0.125582	0.336648	0.564998	0.707532	0.582007	0.323028	0.458994	0.569725	0.662943	0.731448	0.63226	0.497408	0.479191	0.701462	0.511041	0.56194	0.443515	0.360069	0.283583	0.629382	0.533584	0.339218	0.229344	0.331438	0.346998	0.216519	0.701918	0.670482	0.710448	0.431059	0.492026	0.778558
MBTPS1	cg26868097	0.372987	0.31496	0.310192	0.270066	0.226872	0.298343	0.44254	0.43081	0.373093	0.342691	0.431558	0.3893	0.253833	0.306302	0.316689	0.312211	0.330696	0.267805	0.594673	0.628165	0.581542	0.546514	0.550906	0.545078	0.560728	0.641772	0.552669	0.596669	0.567679	0.57582	0.33234	0.432711	0.400458	0.49598	0.537209	0.471763	0.274726	0.268178	0.247725	0.219706	0.31971	0.357349	0.088658	0.094051	0.106423	0.0498858	0.104125	0.045314
	cg21544415	0.371076	0.415051	0.502373	0.346839	0.317613	0.421548	0.780965	0.826828	0.778584	0.863783	0.866027	0.809679	0.66511	0.674419	0.755194	0.809909	0.815799	0.732681	0.258115	0.197679	0.275843	0.268006	0.192469	0.257109	0.522981	0.655315	0.290587	0.722249	0.556099	0.691155	0.567074	0.521813	0.59307	0.738018	0.663141	0.685419	0.344157	0.318739	0.385655	0.402136	0.391452	0.528079	0.21991	0.217147	0.266727	0.153817	0.215683	0.377478
TRIM27	cg11389756	0.125487	0.109207	0.1054	0.0773465	0.088686	0.104959	0.802156	0.910427	0.89039	0.891907	0.874914	0.887214	0.892061	0.920275	0.90299	0.889057	0.904852	0.887592	0.255375	0.231599	0.202718	0.303788	0.267814	0.20931	0.915971	0.899735	0.903158	0.919669	0.942039	0.890101	0.882041	0.859976	0.865416	0.878335	0.783059	0.880287	0.0747122	0.0631297	0.0508451	0.0384572	0.142539	0.256037	0.103897	0.0444963	0.0508768	0.0718213	0.0729471	0.0518062
	cg22401679	0.301775	0.180966	0.204388	0.18145	0.272048	0.264234	0.640721	0.779381	0.765054	0.774085	0.79482	0.813144	0.497246	0.695323	0.701191	0.725453	0.828843	0.702121	0.290588	0.257836	0.290603	0.370326	0.305162	0.311268	0.71685	0.860532	0.677725	0.827237	0.792317	0.835178	0.526411	0.616957	0.634044	0.749592	0.785804	0.693111	0.329561	0.196385	0.248067	0.277487	0.262771	0.360249	0.362126	0.301654	0.434856	0.245077	0.33155	0.422256
VOPP1	cg21959598	0.88363	0.883923	0.911527	0.90716	0.911597	0.882277	0.285694	0.132687	0.186724	0.179073	0.214519	0.157424	0.0879889	0.154637	0.147308	0.136194	0.208519	0.109303	0.8701	0.874772	0.875754	0.85851	0.795654	0.854152	0.0989528	0.111016	0.0896542	0.0853527	0.0799805	0.0830661	0.103506	0.136186	0.131078	0.130694	0.246841	0.128148	0.880511	0.848897	0.9003	0.874393	0.86269	0.759462	0.856446	0.836563	0.819844	0.839112	0.882735	0.832889
CACNA1B	cg21216258	0.259004	0.219763	0.239028	0.168571	0.175544	0.270044	0.750093	0.791125	0.822769	0.795034	0.840358	0.795595	0.544799	0.696812	0.779158	0.774552	0.809464	0.757691	0.520143	0.433535	0.524717	0.517017	0.428404	0.472029	0.710093	0.821445	0.730253	0.846242	0.800423	0.83387	0.618178	0.651173	0.696419	0.820615	0.744832	0.777159	0.171284	0.172625	0.221955	0.155523	0.245002	0.36768	0.106036	0.0667254	0.108535	0.0534938	0.0809596	0.0560099
SLC5A4	cg22027471	0.478341	0.45969	0.60919	0.555249	0.548128	0.574896	0.126592	0.0499465	0.0699421	0.0598906	0.0992411	0.0613372	0.0664116	0.0327188	0.0333527	0.0511367	0.0340087	0.0676143	0.411228	0.454324	0.506546	0.410455	0.537627	0.441352	0.284336	0.28566	0.258991	0.303498	0.31124	0.282273	0.0501778	0.0278478	0.0904858	0.0625306	0.130048	0.0800132	0.560089	0.512382	0.618717	0.556688	0.538271	0.477144	0.548823	0.510653	0.616239	0.548121	0.533038	0.560321
C6orf105	cg14178895	0.141648	0.102667	0.120632	0.122447	0.120945	0.120225	0.72323	0.851517	0.742698	0.76999	0.824861	0.801796	0.398501	0.621404	0.686657	0.650376	0.744465	0.602866	0.301147	0.322001	0.312004	0.336652	0.255697	0.350705	0.709777	0.782254	0.646009	0.79212	0.740442	0.795105	0.40199	0.433417	0.454489	0.600216	0.647962	0.530095	0.0992603	0.051504	0.0766912	0.091882	0.183481	0.252375	0.0854528	0.065264	0.0930536	0.0583066	0.0817266	0.0587594
OLR1	cg21249659	0.154152	0.146138	0.150559	0.111601	0.125489	0.145636	0.741615	0.836339	0.829058	0.810022	0.819053	0.84964	0.862291	0.847938	0.866394	0.861577	0.838372	0.857179	0.154703	0.141364	0.124681	0.159696	0.118897	0.140864	0.707865	0.800902	0.738063	0.821951	0.805192	0.828484	0.820296	0.817965	0.803558	0.807715	0.756804	0.782435	0.0971146	0.0844979	0.075989	0.0745878	0.17203	0.296833	0.101254	0.0765381	0.0752978	0.0647892	0.0734987	0.0631383
PRKCZ	cg26930596	0.163571	0.137868	0.13636	0.109061	0.0938175	0.163279	0.797045	0.888802	0.903888	0.900615	0.879371	0.910735	0.932078	0.926852	0.913765	0.932502	0.93068	0.926535	0.313552	0.210642	0.294846	0.359617	0.266282	0.343571	0.922424	0.920419	0.905537	0.91565	0.926479	0.899669	0.909193	0.8843	0.872951	0.902453	0.831923	0.872563	0.101916	0.0679848	0.0980983	0.0532389	0.194043	0.311169	0.083619	0.0587419	0.0660593	0.0481569	0.0561949	0.0534061
POLD3	cg00453717	0.165849	0.129673	0.140205	0.088479	0.0883899	0.117312	0.809861	0.90654	0.913508	0.905015	0.855998	0.917562	0.912751	0.902271	0.919962	0.930192	0.922279	0.937426	0.120358	0.105857	0.156507	0.178524	0.12429	0.141089	0.927013	0.896467	0.916636	0.906423	0.90076	0.929422	0.900658	0.883407	0.876741	0.88364	0.810545	0.880482	0.0789584	0.0846557	0.0598584	0.0508963	0.18365	0.27708	0.100137	0.0565531	0.06296	0.0804043	0.0620038	0.0500101
GPR109B	cg25190513	0.187029	0.232102	0.141381	0.113174	0.127543	0.145079	0.78562	0.87647	0.882019	0.847954	0.832114	0.89166	0.850143	0.877466	0.891714	0.924446	0.942787	0.866173	0.116491	0.0901124	0.132731	0.183532	0.119084	0.116539	0.592798	0.697998	0.434115	0.747086	0.655497	0.678741	0.816838	0.806265	0.764887	0.830152	0.818186	0.860551	0.13663	0.0926259	0.106709	0.0539134	0.218231	0.337921	0.0804774	0.0733988	0.0652298	0.0364587	0.0981872	0.040989
	cg03249011	0.491813	0.466714	0.57278	0.472335	0.56394	0.421114	0.292669	0.183866	0.222627	0.20818	0.200799	0.244792	0.153984	0.198725	0.191273	0.172551	0.15344	0.185786	0.670134	0.691778	0.728693	0.649829	0.663925	0.567323	0.51658	0.66423	0.489774	0.697043	0.592393	0.602847	0.223946	0.382659	0.297607	0.361577	0.394235	0.43742	0.501705	0.502287	0.492441	0.498902	0.517723	0.427697	0.451462	0.408131	0.454406	0.468723	0.477193	0.382197
NADK	cg00992048	0.185232	0.160554	0.12773	0.123078	0.098057	0.154269	0.660886	0.742824	0.724881	0.730544	0.717325	0.750707	0.731558	0.747312	0.820751	0.735953	0.807148	0.762706	0.362272	0.333245	0.344919	0.467283	0.321242	0.387836	0.668852	0.755986	0.659036	0.780746	0.716204	0.700116	0.682156	0.674432	0.700406	0.732349	0.679853	0.664796	0.0950838	0.0874035	0.0835345	0.0727343	0.206997	0.287398	0.129867	0.0671024	0.0615758	0.0644161	0.056804	0.0691169
C20orf3	cg20661985	0.157487	0.147587	0.134146	0.103557	0.126806	0.139821	0.831509	0.899213	0.882035	0.860016	0.906003	0.897361	0.810438	0.843528	0.875641	0.820854	0.89437	0.888045	0.395645	0.332494	0.315162	0.380861	0.300455	0.290355	0.895378	0.920122	0.889473	0.926626	0.896648	0.944608	0.722989	0.660762	0.741833	0.78243	0.743563	0.760168	0.126857	0.0821288	0.099613	0.0806812	0.166699	0.269906	0.219593	0.0781307	0.138192	0.0739615	0.112236	0.0893352
ZNF689	cg07000116	0.190267	0.163757	0.155298	0.137372	0.128685	0.177795	0.781505	0.887864	0.883328	0.884505	0.898037	0.851123	0.868756	0.910711	0.890554	0.920236	0.909542	0.885187	0.121812	0.0729823	0.12029	0.149811	0.0978509	0.121906	0.854099	0.872344	0.820781	0.9051	0.863679	0.879143	0.878774	0.863793	0.81484	0.841776	0.782828	0.818422	0.127169	0.106785	0.0903439	0.0645474	0.216035	0.318831	0.100863	0.0821197	0.0629573	0.0704317	0.080014	0.0503183
MAEA	cg07241925	0.159266	0.159346	0.145829	0.0874808	0.113608	0.140321	0.76484	0.817479	0.827492	0.843893	0.8174	0.822908	0.848068	0.846484	0.85675	0.830334	0.846154	0.832024	0.435393	0.457258	0.432359	0.469234	0.452961	0.417834	0.878854	0.863356	0.844564	0.897105	0.868255	0.858283	0.836226	0.814461	0.762652	0.793882	0.768855	0.786664	0.0833905	0.0935054	0.04897	0.0401419	0.198682	0.315593	0.103752	0.0522368	0.0544958	0.0354712	0.0403743	0.0455289
ITPK1	cg19011001	0.198982	0.163299	0.144237	0.119368	0.106455	0.150292	0.701143	0.831841	0.809419	0.810761	0.77925	0.810113	0.860724	0.872095	0.880536	0.896821	0.875392	0.87079	0.188296	0.143566	0.14028	0.217989	0.120488	0.199762	0.869201	0.839511	0.83513	0.87302	0.850779	0.846473	0.787931	0.77085	0.725761	0.737764	0.67799	0.747864	0.096415	0.0452758	0.0574048	0.0251101	0.201544	0.313979	0.0998061	0.0318353	0.0360602	0.0234263	0.0316977	0.0300334
CD5L	cg00995854	0.108399	0.125286	0.107831	0.0928901	0.0756929	0.10421	0.715802	0.841035	0.768843	0.76011	0.810402	0.828382	0.50193	0.715728	0.775394	0.750899	0.808366	0.668481	0.0899163	0.065381	0.0774181	0.120049	0.0931491	0.0857661	0.63844	0.822328	0.567132	0.816151	0.68144	0.751017	0.340497	0.448084	0.436299	0.50155	0.521986	0.426355	0.0770786	0.059139	0.0697912	0.0553896	0.165249	0.245608	0.0740012	0.0417645	0.0648403	0.0414667	0.0470319	0.041793
PIK3CG	cg00661777	0.760612	0.833738	0.79752	0.792769	0.817671	0.661758	0.281787	0.345926	0.290548	0.275751	0.382422	0.435745	0.0624686	0.114058	0.117946	0.217235	0.237797	0.158347	0.0971893	0.0517647	0.0935177	0.0707493	0.104042	0.154879	0.0643961	0	0.0724383	0.0479998	0.0625486	0.0866348	0.0646357	0.00951596	0.0398272	0.0996434	0.0692223	0.116208	0.749243	0.784518	0.795093	0.760826	0.734163	0.688773	0.864443	0.812454	0.831261	0.775906	0.906116	0.877439
FCER1G	cg20806175	0.137222	0.143261	0.128608	0.0998199	0.106769	0.128315	0.66315	0.780699	0.753933	0.745428	0.805402	0.80133	0.648814	0.632619	0.655492	0.638444	0.731009	0.596691	0.0937746	0.0895838	0.105753	0.135366	0.0933681	0.116436	0.699652	0.761279	0.653162	0.802494	0.757454	0.79785	0.388059	0.277332	0.395581	0.332846	0.417266	0.220241	0.094047	0.0810353	0.0846432	0.0752209	0.163222	0.250415	0.103894	0.0596892	0.0656341	0.0812098	0.0624452	0.0829645
KLF13	cg13408344	0.375381	0.324285	0.257772	0.266294	0.288143	0.31187	0.139551	0.124269	0.0857969	0.122621	0.123188	0.103426	0.101534	0.0795573	0.0840391	0.0981455	0.085229	0.0875908	0.227237	0.225382	0.138539	0.150111	0.160227	0.244944	0.125706	0.126854	0.120786	0.0937345	0.101975	0.154356	0.0850152	0.0938108	0.0978526	0.116809	0.12718	0.094583	0.370361	0.344577	0.291646	0.315231	0.313044	0.333904	0.447451	0.403877	0.366925	0.430713	0.401392	0.420317
TMEM206	cg00916659	0.257014	0.249057	0.255854	0.225788	0.207734	0.240252	0.704699	0.75395	0.754385	0.681416	0.763243	0.725843	0.260841	0.4372	0.508855	0.492113	0.522958	0.372282	0.702368	0.801752	0.821548	0.72147	0.764217	0.763344	0.629205	0.728569	0.598846	0.760923	0.642009	0.707103	0.120438	0.172685	0.191392	0.214407	0.28822	0.136362	0.360776	0.366254	0.335	0.349656	0.226476	0.31383	0.63008	0.608641	0.618644	0.689381	0.600092	0.671414
ACOT7	cg18148314	0.850839	0.848856	0.857114	0.865576	0.861977	0.865961	0.308075	0.160241	0.174966	0.185533	0.191102	0.15918	0.0962498	0.0777936	0.0687824	0.0842833	0.0849496	0.0650968	0.841554	0.864862	0.861165	0.832958	0.89532	0.847978	0.243743	0.225021	0.202341	0.182226	0.206004	0.231801	0.117692	0.150743	0.175139	0.191427	0.251014	0.202281	0.867314	0.854565	0.877226	0.89394	0.794606	0.756368	0.84652	0.85505	0.863994	0.797265	0.867107	0.855544
XPO6	cg26730763	0.0497099	0.0459297	0.0528565	0.051659	0.0474441	0.060332	0.0836174	0.0804654	0.0782999	0.0949997	0.0902547	0.0818457	0.0943812	0.0993017	0.0763267	0.117797	0.0879922	0.149033	0.115241	0.106468	0.118033	0.125698	0.114275	0.142288	0.246364	0.293735	0.0832903	0.334282	0.236545	0.31829	0.209587	0.256269	0.269214	0.411721	0.346875	0.328796	0.0561504	0.0584797	0.0497792	0.0594479	0.0759024	0.104853	0.0613952	0.0523719	0.0597727	0.0502244	0.0565053	0.0472969
BTG1	cg08832851	0.591604	0.498616	0.447636	0.454659	0.587021	0.494885	0.168058	0.0878461	0.103804	0.0635746	0.11795	0.0859435	0.0264329	0.0573764	0.0386302	0.0578893	0.0404839	0.0317286	0.499249	0.43459	0.3845	0.473475	0.435284	0.398296	0.0488463	0.0449167	0.0685476	0.0703408	0.0509323	0.0968768	0.0626077	0.0818143	0.0604073	0.11325	0.111893	0.102255	0.47623	0.408994	0.399209	0.393065	0.5314	0.480637	0.199648	0.188311	0.166747	0.0870924	0.199736	0.12824
	cg02819992	0.170713	0.132682	0.153231	0.118523	0.122425	0.273252	0.437228	0.54928	0.442811	0.475164	0.56449	0.476318	0.62778	0.582766	0.59924	0.568809	0.667266	0.543383	0.226807	0.181832	0.174614	0.168914	0.186074	0.299361	0.371757	0.294286	0.386832	0.261488	0.327563	0.310002	0.524931	0.523411	0.556326	0.459886	0.461693	0.274992	0.126498	0.103226	0.139865	0.113472	0.170156	0.253624	0.0702013	0.0938745	0.078174	0.0575811	0.0904626	0.0824786
IRAK1	cg02742918	0.588547	0.553619	0.602006	0.516357	0.644532	0.550947	0.48546	0.612133	0.531855	0.495811	0.628654	0.578516	0.226846	0.483841	0.530634	0.515409	0.673428	0.425451	0.731142	0.73768	0.715461	0.749206	0.750165	0.705503	0.43463	0.527036	0.236749	0.677001	0.435049	0.555784	0.344349	0.477521	0.418336	0.607198	0.643053	0.524382	0.549561	0.512835	0.512972	0.481849	0.665592	0.600157	0.301189	0.275571	0.398956	0.185422	0.25866	0.215616
BAHCC1	cg00504599	0.317059	0.289455	0.270729	0.292591	0.203016	0.26466	0.643393	0.747041	0.722642	0.735542	0.750026	0.712943	0.470534	0.529589	0.572559	0.631422	0.642793	0.511217	0.413692	0.415032	0.43786	0.444664	0.344329	0.452017	0.646067	0.736618	0.632109	0.792825	0.752376	0.797379	0.359903	0.276543	0.363118	0.379807	0.431254	0.269675	0.360577	0.342651	0.273322	0.299797	0.320615	0.395716	0.397082	0.374342	0.441393	0.448477	0.355708	0.410463
D2HGDH	cg19040077	0.117467	0.127793	0.0373908	0.133836	0.101829	0.110357	0.559434	0.633785	0.556708	0.546685	0.657893	0.608943	0.206345	0.388868	0.416745	0.43437	0.488887	0.334948	0.442002	0.44688	0.401138	0.536242	0.424489	0.374167	0.628413	0.792809	0.651905	0.807972	0.672255	0.724008	0.096546	0.144485	0.155215	0.192905	0.250434	0.112137	0.223174	0.26039	0.134825	0.165514	0.194038	0.226402	0.376415	0.39327	0.343106	0.462362	0.253377	0.290054
	cg10667895	0.185602	0.159145	0.0892947	0.118568	0.1297	0.158713	0.683926	0.805742	0.756353	0.808383	0.818535	0.798657	0.76824	0.788424	0.821306	0.850392	0.846163	0.818963	0.118694	0.0903706	0.126533	0.166659	0.122863	0.142615	0.787914	0.822513	0.761205	0.835058	0.834023	0.801377	0.792277	0.754407	0.745659	0.814659	0.730676	0.749809	0.117714	0.0987465	0.0921619	0.0804822	0.221106	0.308694	0.155326	0.0842773	0.100965	0.106872	0.0814319	0.112379
RCAN3	cg15519096	0.86263	0.885683	0.870127	0.847726	0.87472	0.877255	0.307817	0.156568	0.174638	0.127206	0.13671	0.160978	0.244028	0.118313	0.111697	0.100663	0.0211839	0.169392	0.880145	0.882749	0.859076	0.852969	0.935772	0.887234	0.172664	0.299311	0.210915	0.245238	0.225888	0.220033	0.272126	0.255653	0.362651	0.268829	0.403293	0.236699	0.825946	0.822878	0.864786	0.804766	0.864535	0.799732	0.610336	0.544875	0.625841	0.469137	0.669605	0.561891
FLJ90757	cg25282976	0.222297	0.185434	0.185523	0.116534	0.139363	0.199573	0.793446	0.90191	0.898118	0.877635	0.881869	0.892238	0.820732	0.877023	0.901381	0.900275	0.917862	0.894084	0.254524	0.22569	0.22803	0.186852	0.199426	0.269138	0.727302	0.808151	0.770101	0.728409	0.748065	0.777829	0.810366	0.80712	0.824559	0.825873	0.791457	0.838327	0.272189	0.173039	0.168457	0.158967	0.211567	0.263962	0.374729	0.289718	0.441924	0.207508	0.229816	0.324953
C5orf13	cg06838283	0.39219	0.280443	0.293963	0.294416	0.224472	0.399103	0.526577	0.606018	0.661401	0.649687	0.651657	0.655613	0.595396	0.596105	0.71881	0.771148	0.770555	0.74139	0.227883	0.237917	0.211721	0.261697	0.227864	0.268214	0.483567	0.438027	0.369408	0.625105	0.434989	0.524462	0.646407	0.542943	0.647766	0.67925	0.572924	0.665124	0.33526	0.312982	0.270309	0.349825	0.271343	0.347326	0.306897	0.213571	0.224559	0.344883	0.130383	0.365928
CD55	cg23633330	0.251016	0.199244	0.276536	0.24993	0.209643	0.237671	0.342067	0.219038	0.258686	0.270566	0.30577	0.285854	0.256093	0.185338	0.19159	0.192371	0.207957	0.240049	0.424159	0.394466	0.399655	0.399216	0.36377	0.418219	0.0780573	0.0724278	0.0833925	0.0708447	0.0684935	0.0590543	0.235876	0.204392	0.221858	0.236386	0.265001	0.220537	0.284849	0.264702	0.286136	0.294701	0.219959	0.266405	0.319577	0.362286	0.344856	0.387826	0.371188	0.339646
NCOA4	cg06098215	0.12365	0.0833045	0.0673205	0.0761845	0.0785241	0.082761	0.555899	0.524527	0.64816	0.67437	0.585692	0.561779	0.754109	0.677452	0.746926	0.667892	0.662427	0.701457	0.058854	0.0381193	0.0485391	0.0708055	0.0471698	0.0482111	0.54219	0.634123	0.607004	0.724726	0.599067	0.65129	0.731402	0.739526	0.776447	0.713394	0.571922	0.644086	0.0521302	0.0270648	0.0227497	0.0319448	0.10313	0.192868	0.0498794	0.0275288	0.0132409	0.0384296	0.0227445	0.0251524
CNDP2	cg14963724	0.0598551	0.0623737	0.0697139	0.0612943	0.0477661	0.0686019	0.104653	0.0960097	0.139564	0.17257	0.211971	0.154672	0.0725639	0.134604	0.155032	0.162923	0.163641	0.140917	0.10729	0.136049	0.141875	0.160272	0.120796	0.132094	0.23315	0.381239	0.155204	0.40223	0.314536	0.395985	0.133304	0.178027	0.161172	0.297419	0.22264	0.212163	0.10124	0.0626256	0.0705417	0.0735539	0.106951	0.0990521	0.120141	0.111475	0.0961866	0.114303	0.13568	0.118673
GRB10	cg08586669	0.0351774	0.0411978	0.0436382	0.0289833	0.0637407	0.0483332	0.320989	0.294384	0.325707	0.366921	0.452654	0.341121	0.138395	0.134431	0.17507	0.276119	0.370376	0.207771	0.027537	0.0347422	0.0567217	0.0645614	0.0788132	0.0493156	0.191526	0.2963	0.183503	0.386943	0.460282	0.423087	0.100265	0.103874	0.151893	0.268042	0.376788	0.16446	0.0325966	0.0300884	0.0408424	0.0345808	0.109169	0.0782356	0.0370347	0.0193144	0.0227344	0.0312466	0.0289634	0.0254997
IFNGR2	cg17356733	0.190227	0.174342	0.150026	0.131889	0.119557	0.127049	0.847673	0.913156	0.91521	0.925572	0.93005	0.906499	0.931439	0.948136	0.945709	0.943555	0.944638	0.936689	0.113784	0.0775776	0.100914	0.136377	0.103723	0.101608	0.954476	0.930629	0.926679	0.946435	0.945905	0.933964	0.936792	0.918108	0.869447	0.924665	0.84922	0.915408	0.142349	0.136896	0.0863751	0.0800113	0.187606	0.308591	0.192182	0.120653	0.115408	0.211249	0.135077	0.108804
MED12L	cg04754652	0.200752	0.24943	0.262451	0.209373	0.207872	0.180022	0.0371931	0.0244971	0.092648	0.0346355	0.0230045	0.024585	0.0874326	0.0216751	0.0278905	0.0265594	0.0464018	0.0226914	0.13136	0.104144	0.139154	0.149049	0.146928	0.140231	0.197815	0.206401	0.270505	0.170025	0.162272	0.163833	0.0470663	0.0421381	0.0468084	0.0407249	0.0647844	0.016099	0.208541	0.253945	0.276642	0.22801	0.192478	0.144962	0.095146	0.102723	0.0967004	0.0657869	0.122855	0.0451065
ZNF853	cg06987246	0.710793	0.716659	0.73335	0.763485	0.771212	0.760736	0.219385	0.0987071	0.124312	0.162124	0.172579	0.149158	0.0555443	0.0641701	0.0589425	0.0869571	0.0817208	0.0784182	0.714815	0.784994	0.755797	0.74625	0.762879	0.786476	0.261889	0.326224	0.132908	0.370795	0.259148	0.331035	0.102691	0.146069	0.164511	0.200903	0.244056	0.188801	0.764816	0.754793	0.762875	0.77252	0.695699	0.619074	0.714529	0.756763	0.739039	0.725553	0.733876	0.705984
GNRHR2	cg22713444	0.133768	0.144177	0.094884	0.095624	0.0859925	0.0925649	0.797557	0.891903	0.884359	0.864587	0.861882	0.87148	0.874981	0.926477	0.905775	0.89362	0.919393	0.912822	0.0890864	0.0832524	0.0929964	0.108386	0.0891503	0.0834174	0.867075	0.881729	0.848686	0.922231	0.900288	0.900784	0.848341	0.868741	0.865965	0.905893	0.80601	0.837617	0.0808824	0.0827332	0.070117	0.0565064	0.139133	0.264953	0.135595	0.0791573	0.113241	0.119368	0.116531	0.116146
TRIM27	cg14268557	0.161172	0.132146	0.133751	0.120996	0.104452	0.153745	0.84397	0.898162	0.873749	0.96916	0.845971	0.908216	0.895532	0.92581	0.931349	0.924158	0.920012	0.93146	0.272781	0.199643	0.194005	0.303636	0.237898	0.207862	0.91147	0.954041	0.88156	0.939084	0.906476	0.903781	0.917628	0.88278	0.952206	0.908058	0.837365	0.88329	0.127811	0.0612733	0.0712021	0.0524854	0.18339	0.271806	0.144864	0.0536166	0.0364638	0.0650764	0.0833838	0.0578236
TNF	cg21370522	0.125568	0.15634	0.143729	0.150799	0.109384	0.162544	0.0729797	0.0797857	0.0648562	0.109693	0.164411	0.10562	0.111884	0.285685	0.276371	0.341845	0.482605	0.288948	0.038506	0.0401523	0.0434361	0.0490175	0.0351542	0.0656129	0.035927	0.0333358	0.036745	0.0240881	0.042984	0.0168163	0.151392	0.17688	0.179136	0.305408	0.288113	0.222366	0.2916	0.309371	0.236062	0.283257	0.145569	0.17912	0.50078	0.545267	0.567131	0.613668	0.540295	0.640597
HLA-DQA2	cg17524162	0.448655	0.446285	0.41366	0.412612	0.451479	0.474841	0.434203	0.605714	0.439499	0.450062	0.360797	0.56952	0.54181	0.61912	0.493547	0.523266	0.410796	0.577932	0.285245	0.274487	0.275098	0.278248	0.294112	0.307685	0.484553	0.572653	0.435643	0.597938	0.546817	0.587527	0.609594	0.617667	0.533235	0.512351	0.466833	0.560753	0.441994	0.394128	0.400943	0.383404	0.429498	0.458966	0.432442	0.405329	0.448716	0.423984	0.451692	0.458441
ZEB2	cg25296103	0.454484	0.413101	0.499956	0.402649	0.521283	0.403459	0.480365	0.717837	0.601289	0.600199	0.687938	0.6416	0.214171	0.479657	0.540939	0.585773	0.631388	0.379917	0.181468	0.192106	0.188553	0.219039	0.228166	0.196287	0.418841	0.536006	0.287599	0.682303	0.485481	0.597	0.0571834	0.071594	0.0997391	0.157034	0.197432	0.0823012	0.408037	0.39716	0.427524	0.366502	0.49673	0.433276	0.325907	0.360563	0.383086	0.307538	0.39366	0.279116
RASA3	cg06380691	0.150765	0.145458	0.114817	0.124579	0.103283	0.123947	0.667525	0.81681	0.808617	0.83253	0.757988	0.791003	0.826896	0.85279	0.843771	0.862376	0.864045	0.85219	0.0961343	0.0744664	0.0875958	0.117151	0.0721868	0.102868	0.817381	0.806239	0.743098	0.858195	0.753111	0.769119	0.737098	0.690375	0.655598	0.675044	0.591876	0.670914	0.149262	0.218103	0.130731	0.174796	0.141151	0.215775	0.370122	0.3371	0.303163	0.505585	0.323022	0.436581
GALM	cg20799917	0.258624	0.248189	0.23752	0.222913	0.227662	0.246769	0.322162	0.361195	0.393229	0.379078	0.516514	0.370749	0.166966	0.402107	0.440725	0.446349	0.533345	0.337395	0.615636	0.628278	0.670862	0.624582	0.593333	0.646977	0.558696	0.696352	0.63193	0.750562	0.661394	0.740204	0.199582	0.276524	0.314533	0.532584	0.472667	0.355762	0.214419	0.224552	0.224777	0.193894	0.240421	0.300163	0.120658	0.10637	0.106757	0.0933322	0.136897	0.109559
SLC7A6	cg04304036	0.14404	0.110642	0.104133	0.115959	0.143596	0.120702	0.67301	0.787363	0.800054	0.813956	0.778006	0.803477	0.78193	0.813042	0.809853	0.847285	0.832209	0.814242	0.207604	0.284984	0.239225	0.294926	0.209279	0.231222	0.691344	0.824477	0.691895	0.851624	0.802863	0.832568	0.769373	0.802339	0.804293	0.858308	0.778252	0.807986	0.0708662	0.0549292	0.0783016	0.0434378	0.149154	0.22453	0.0828322	0.0590862	0.0781134	0.0389636	0.0668609	0.0485314
C5orf27	cg04871807	0.49315	0.426678	0.482701	0.463554	0.492217	0.472386	0.367237	0.439417	0.418472	0.417625	0.610448	0.529718	0.332707	0.47664	0.490975	0.564923	0.65932	0.544212	0.490336	0.440223	0.446447	0.511583	0.557173	0.5345	0.520469	0.656975	0.459564	0.72003	0.683323	0.763515	0.349248	0.402714	0.417234	0.562762	0.621242	0.571721	0.426481	0.394266	0.478327	0.430335	0.518945	0.498923	0.197707	0.200859	0.273491	0.152615	0.289739	0.173874
CHML	cg15775914	0.641057	0.649011	0.663611	0.57395	0.587679	0.640472	0.665384	0.603168	0.530112	0.535907	0.525299	0.588853	0.701524	0.607493	0.58984	0.571766	0.574917	0.584833	0.592935	0.584825	0.58455	0.577669	0.569847	0.562511	0.226975	0.163042	0.263104	0.150232	0.202345	0.18358	0.602758	0.522492	0.553502	0.413065	0.419666	0.428748	0.600835	0.586901	0.639668	0.573709	0.610169	0.623518	0.465599	0.462725	0.486889	0.391839	0.494548	0.454957
	cg06160853	0.0334926	0.0516651	0.0602233	0.0627634	0.0629435	0.0656811	0.674918	0.859555	0.695399	0.809749	0.808585	0.938651	0.628547	0.739211	0.8287	0.841896	0.878028	0.713713	0.172236	0.124154	0.0738336	0.200577	0.107434	0.198766	0.748365	0.841078	0.63349	0.798073	0.826605	0.840675	0.645991	0.593858	0.677654	0.808159	0.790511	0.800344	0.0383683	0.0279857	0.0659869	0.00246298	0.176875	0.240855	0.0606623	0.0222096	0.0452797	0.00645524	0.0592526	0
	cg04871472	0.187793	0.180657	0.081828	0.13007	0.114566	0.180201	0.734011	0.855102	0.843506	0.827172	0.844659	0.853774	0.8671	0.895157	0.898907	0.906519	0.890987	0.874083	0.107415	0.0696374	0.0978965	0.138666	0.0882685	0.0980698	0.825648	0.854085	0.806839	0.875947	0.843506	0.885257	0.828816	0.778823	0.790413	0.835031	0.754945	0.809046	0.162052	0.134597	0.110881	0.104852	0.205329	0.314888	0.202575	0.140082	0.162198	0.183812	0.193373	0.168789
ETS2	cg00168694	0.134822	0.116844	0.0933908	0.0878441	0.0742242	0.124211	0.801414	0.89823	0.861551	0.89003	0.876991	0.879616	0.927271	0.916914	0.909365	0.909147	0.910072	0.903989	0.0724919	0.0642748	0.0908986	0.108654	0.0699198	0.0806425	0.898688	0.914457	0.915648	0.932451	0.907994	0.924389	0.885491	0.806513	0.789883	0.870335	0.767145	0.817024	0.0749934	0.0632564	0.0545069	0.059091	0.167263	0.257295	0.0895012	0.0643055	0.0722632	0.0665935	0.0882226	0.0739491
	cg02849507	0.236954	0.200383	0.239564	0.224764	0.271392	0.264849	0.438771	0.579158	0.521549	0.507216	0.599945	0.603009	0.428596	0.528552	0.626692	0.614345	0.675795	0.579362	0.0981487	0.0838704	0.115915	0.11112	0.116796	0.11216	0.362593	0.455506	0.287421	0.567242	0.457974	0.520386	0.438624	0.498139	0.508765	0.615689	0.571103	0.558469	0.328226	0.252186	0.289948	0.29708	0.309253	0.319764	0.394031	0.328602	0.425594	0.394502	0.427136	0.452817
KPNA6	cg20633875	0.185836	0.143181	0.123845	0.104839	0.253635	0.141978	0.696658	0.826791	0.808869	0.793646	0.233783	0.817535	0.761723	0.838237	0.8307	0.852912	0.277343	0.770267	0.108369	0.0914277	0.0981391	0.144979	0.220389	0.109799	0.685853	0.728374	0.619698	0.705226	0.220718	0.699059	0.774027	0.751451	0.750941	0.764989	0.239633	0.733682	0.126876	0.0939812	0.0980529	0.0665905	0.478754	0.218467	0.11253	0.0698154	0.0899354	0.0544199	0.244728	0.0714725
FYN	cg17587997	0.887566	0.906469	0.870472	0.880883	0.905634	0.886656	0.309288	0.142011	0.197701	0.202935	0.198421	0.164431	0.0636397	0.106041	0.10689	0.173589	0.138687	0.137948	0.892863	0.917595	0.904996	0.877955	0.893866	0.903118	0.0702141	0.0916269	0.0838204	0.133113	0.0898156	0.0951311	0.0922757	0.136048	0.153709	0.162222	0.241661	0.158592	0.900005	0.901246	0.923606	0.908839	0.867895	0.823105	0.898375	0.913206	0.914406	0.930406	0.895257	0.920419
BIRC3	cg14296561	0.18616	0.158129	0.178384	0.146106	0.166228	0.156016	0.816459	0.825774	0.841937	0.821738	0.862612	0.856082	0.704511	0.698676	0.746927	0.731422	0.801539	0.695421	0.69149	0.682753	0.682651	0.688846	0.701392	0.65714	0.722071	0.814702	0.707121	0.862404	0.757725	0.828869	0.623283	0.580971	0.602467	0.684639	0.695623	0.653334	0.141916	0.123102	0.142041	0.119028	0.224031	0.318115	0.116453	0.0856392	0.0793307	0.0797525	0.1021	0.0670162
	cg10690440	0.154597	0.0831589	0.113187	0.0899594	0.0512492	0.0771134	0.776017	0.953328	0.936459	0.941392	0.894989	0.92149	0.949546	0.939571	0.985038	0.979641	0.983895	0.966973	0.0961472	0.0338068	0.0559632	0.0905668	0.0210139	0.0527894	0.974705	0.970673	0.950107	0.980191	0.968722	0.968787	0.926215	0.756374	0.86811	0.935511	0.830473	0.905072	0.139519	0.109247	0.110392	0.119944	0.106747	0.223688	0.294744	0.243554	0.259724	0.281982	0.230456	0.238952
	cg11370064	0.568326	0.472396	0.492519	0.500824	0.509578	0.482255	0.485432	0.471794	0.472488	0.535087	0.521825	0.531929	0.383416	0.413158	0.432828	0.470017	0.48712	0.443853	0.488436	0.405913	0.38064	0.423854	0.352493	0.413824	0.165618	0.253529	0.253132	0.316826	0.118375	0.41703	0.228188	0.130262	0.246846	0.233911	0.267184	0.2266	0.548796	0.531135	0.510684	0.541067	0.466851	0.481265	0.646853	0.586461	0.590237	0.586555	0.550987	0.643221
ITSN1	cg02019444	0.110334	0.0636265	0.0919321	0.0641964	0.0631093	0.0559913	0.781441	0.904214	0.885433	0.929825	0.866505	0.938528	0.993347	0.963921	0.943516	0.959433	0.937157	0.996108	0.092439	0.0641425	0.161641	0.0813168	0.0743229	0.080573	0.931187	0.933286	0.939499	0.947318	0.928299	0.89093	0.915553	0.854804	0.899614	0.888024	0.972598	0.946064	0.0584971	0.0387476	0.0617821	0.0276369	0.132276	0.207203	0.0821168	0.0318982	0.0460789	0.0468218	0.0398364	0.0286726
GLRX	cg16677191	0.0929017	0.107367	0.0835801	0.105388	0.080839	0.0928642	0.182657	0.240829	0.250609	0.292374	0.30235	0.256545	0.22536	0.369864	0.305416	0.330921	0.299478	0.288774	0.103874	0.106688	0.130505	0.137698	0.0982444	0.134606	0.684561	0.690067	0.664048	0.73601	0.723926	0.689726	0.316143	0.439675	0.367815	0.517	0.411443	0.427067	0.0964153	0.112515	0.112624	0.0857815	0.135499	0.187732	0.185147	0.134536	0.187818	0.172724	0.161357	0.171087
	cg00637104	0.149014	0.153746	0.131262	0.111419	0.117321	0.132616	0.806671	0.869766	0.899713	0.872567	0.877079	0.882111	0.59085	0.725765	0.770378	0.8231	0.830609	0.706505	0.618184	0.629003	0.588354	0.679966	0.60971	0.600418	0.822182	0.870527	0.824918	0.912091	0.865584	0.848511	0.597622	0.569806	0.682738	0.775596	0.751014	0.691289	0.0800826	0.103049	0.0807179	0.0874287	0.206893	0.297011	0.101536	0.0729312	0.07151	0.073328	0.0747028	0.063711
TMCO3	cg19023589	0.191513	0.160202	0.134088	0.0828464	0.099241	0.148365	0.879561	0.925561	0.923426	0.911422	0.910032	0.92695	0.945867	0.977028	0.937509	0.937539	0.938208	0.922317	0.152677	0.134339	0.196034	0.182729	0.188317	0.14083	0.940749	0.898057	0.868399	0.900786	0.882475	0.875527	0.948522	0.924649	0.900404	0.914747	0.87187	0.927938	0.0997626	0.0789011	0.0661517	0.0503786	0.194868	0.355352	0.0971362	0.0445063	0.0399024	0.0421392	0.0272914	0.035134
GPR171	cg11630392	0.690671	0.716653	0.737916	0.692407	0.72058	0.541549	0.216515	0.0846836	0.113589	0.103852	0.0773779	0.0447403	0.0686568	0.0337117	0.0561726	0.0667805	0.0648018	0.0597173	0.532288	0.591961	0.616985	0.45195	0.554305	0.323151	0.387266	0.347068	0.382049	0.309006	0.287328	0.186407	0.111636	0.0792116	0.151529	0.0696703	0.171438	0.13788	0.711174	0.718448	0.694288	0.634863	0.668414	0.540678	0.415994	0.46597	0.578712	0.264982	0.477561	0.283008
CHI3L2	cg03916225	0.753384	0.765775	0.799406	0.763319	0.790057	0.794257	0.28364	0.163533	0.166283	0.164156	0.193469	0.178361	0.135446	0.110295	0.108513	0.107638	0.0839228	0.0959863	0.766397	0.839517	0.803922	0.772683	0.827734	0.808403	0.316422	0.296405	0.264665	0.152809	0.268089	0.196073	0.131874	0.177291	0.22894	0.190018	0.260139	0.181741	0.802822	0.835918	0.826656	0.843444	0.78752	0.721972	0.792537	0.813192	0.825018	0.771889	0.835327	0.819131
GPR55	cg20287234	0.295706	0.218846	0.188569	0.239723	0.24035	0.288792	0.396977	0.62859	0.516014	0.502935	0.639202	0.636455	0.365051	0.523157	0.505173	0.635685	0.629415	0.564573	0.132379	0.100729	0.146294	0.199429	0.214505	0.175011	0.555146	0.72144	0.498508	0.777546	0.69268	0.742537	0.606949	0.530087	0.528955	0.707495	0.671113	0.669563	0.454189	0.390785	0.384021	0.422634	0.27184	0.35542	0.706521	0.660591	0.708531	0.738999	0.669712	0.777691
CALR	cg25605731	0.112647	0.0878455	0.0840573	0.0229638	0.0462793	0.0520902	0.944714	0.975392	0.967069	0.947326	0.987646	0.968721	0.928491	0.960042	0.969484	0.974752	0.968489	0.967348	0.576016	0.453337	0.442717	0.578849	0.472707	0.493102	0.818297	0.90811	0.781814	0.946429	0.900311	0.921414	0.959078	0.953735	0.94352	0.952602	0.949564	0.958977	0.0269375	0.0301816	0.0256854	0.011361	0.187735	0.268084	0.0541555	0.0184183	0.0168105	0.0228674	0.00818331	0
CTDP1	cg01589580	0.12719	0.0817314	0.0875971	0.0845627	0.0476076	0.0905423	0.262778	0.303854	0.167098	0.313409	0.263142	0.334773	0.0834007	0.149485	0.0835545	0.207084	0.156927	0.116985	0.290463	0.240776	0.137882	0.314566	0.0920425	0.274655	0.402728	0.478679	0.192968	0.566367	0.363782	0.51731	0.0631557	0.0760949	0.10541	0.128544	0.0835418	0.0613229	0.104771	0.0791957	0.0608796	0.0854088	0.0990452	0.143234	0.0729814	0.0480692	0.0560382	0.0399123	0.0541333	0.0358404
F12	cg19576697	0.163698	0.190488	0.193947	0.140041	0.185444	0.148545	0.717972	0.783007	0.78897	0.812115	0.769026	0.784955	0.406522	0.537754	0.570075	0.571371	0.654202	0.443975	0.280434	0.287086	0.293746	0.282252	0.252492	0.18164	0.630449	0.598417	0.667623	0.592676	0.614428	0.53038	0.167316	0.168206	0.213011	0.31444	0.35763	0.116233	0.192301	0.159454	0.171576	0.134444	0.237133	0.259902	0.248036	0.211304	0.266491	0.202867	0.208844	0.204064
AK2	cg11254053	0.14764	0.147357	0.124947	0.0946582	0.100765	0.136566	0.801601	0.881965	0.864908	0.874842	0.862921	0.883445	0.854698	0.892722	0.904745	0.900531	0.901145	0.90765	0.291963	0.300412	0.334164	0.331949	0.310483	0.341492	0.878953	0.891663	0.843169	0.903176	0.879096	0.920022	0.867393	0.827565	0.850395	0.881454	0.810456	0.851666	0.0919936	0.0908039	0.0904203	0.0668253	0.188336	0.287966	0.0731034	0.0423726	0.0488459	0.0457976	0.0403154	0.04815
TCERG1	cg18805457	0.2294	0.17739	0.195647	0.101657	0.193361	0.153631	0.810282	0.893725	0.869943	0.880647	0.873323	0.902066	0.922561	0.929094	0.902744	0.898133	0.940034	0.909934	0.145285	0.0733191	0.111729	0.135018	0.10946	0.115929	0.921245	0.926408	0.870771	0.911782	0.922991	0.928224	0.908682	0.848866	0.883758	0.888166	0.803043	0.871943	0.153385	0.0946649	0.129689	0.0764273	0.247211	0.312565	0.0513703	0.038761	0.0560193	0.0224592	0.058135	0.0183427
RAB1A	cg09154256	0.315121	0.177134	0.2123	0.228044	0.202597	0.211765	0.720783	0.608964	0.761324	0.748756	0.741545	0.755262	0.756035	0.600835	0.740037	0.743232	0.759907	0.738476	0.329909	0.199849	0.298725	0.331428	0.274882	0.293658	0.838659	0.778732	0.795555	0.872136	0.843716	0.856813	0.588949	0.453944	0.634349	0.632679	0.602039	0.544031	0.251622	0.159792	0.211578	0.186122	0.236128	0.325918	0.129097	0.0666574	0.116005	0.103738	0.112702	0.0917353
	cg02488934	0.299657	0.248949	0.24317	0.243758	0.304387	0.26101	0.349811	0.523243	0.452622	0.471876	0.550217	0.536261	0.199132	0.478041	0.472827	0.565365	0.582456	0.418311	0.103854	0.0731657	0.0925668	0.117394	0.0907133	0.111218	0.418819	0.5908	0.275393	0.647521	0.509998	0.583748	0.236135	0.31781	0.31264	0.561177	0.494156	0.380703	0.236721	0.24012	0.241176	0.23797	0.332876	0.318969	0.130521	0.0947952	0.140821	0.0885871	0.12919	0.094687
ECE1	cg07996532	0.668979	0.637292	0.677942	0.66439	0.658841	0.694921	0.242454	0.144347	0.177749	0.18094	0.18706	0.158463	0.12932	0.162212	0.135635	0.157514	0.147958	0.192717	0.671314	0.605395	0.569636	0.613478	0.606681	0.625649	0.0853595	0.087764	0.107588	0.083862	0.0913918	0.108349	0.243046	0.294576	0.32126	0.409428	0.4273	0.361153	0.71114	0.673984	0.67202	0.68468	0.642734	0.620708	0.699449	0.669242	0.696799	0.682784	0.714915	0.708197
ASAP1	cg27627524	0.136622	0.112028	0.0944683	0.086309	0.112209	0.110392	0.71014	0.848336	0.791516	0.784614	0.739379	0.813851	0.886248	0.890552	0.866338	0.875311	0.87606	0.869828	0.19219	0.181048	0.190735	0.241425	0.136919	0.183437	0.480089	0.689258	0.41612	0.703026	0.606606	0.628373	0.857371	0.863132	0.819885	0.859968	0.771967	0.809659	0.0617562	0.078587	0.0627734	0.0472365	0.139996	0.227602	0.0608423	0.0302901	0.0459493	0.0275234	0.0416002	0.0497717
	cg08425796	0.154727	0.130282	0.107552	0.11992	0.0494921	0.117916	0.75365	0.932853	0.927141	0.913231	0.921786	0.942058	0.73365	0.912635	0.917155	0.924572	0.939898	0.901041	0.0913664	0.127282	0.121995	0.194909	0.0718548	0.162615	0.53924	0.758627	0.493526	0.789629	0.666726	0.810267	0.650123	0.815967	0.8	0.882989	0.844045	0.852502	0.324734	0.288089	0.2083	0.242761	0.152192	0.276352	0.560919	0.592544	0.619411	0.772499	0.636643	0.731322
ITPKB	cg21422623	0.739662	0.719369	0.758527	0.729772	0.74955	0.718432	0.346394	0.2788	0.264241	0.29024	0.317307	0.29351	0.247869	0.252755	0.160335	0.215535	0.227755	0.28949	0.788592	0.820409	0.80263	0.79388	0.79063	0.823128	0.485378	0.602196	0.347789	0.654636	0.525155	0.60264	0.367509	0.390834	0.395332	0.496967	0.509528	0.477846	0.650428	0.57651	0.649559	0.620518	0.732194	0.673987	0.302578	0.284221	0.317535	0.224089	0.350122	0.203945
PDE6H	cg01591037	0.129706	0.124108	0.10812	0.062374	0.0816866	0.0923522	0.751443	0.810524	0.863737	0.771166	0.824225	0.814746	0.864266	0.851633	0.883432	0.860679	0.849072	0.869236	0.202408	0.233257	0.238788	0.301968	0.240707	0.21446	0.899409	0.918157	0.876583	0.892731	0.885703	0.910847	0.897697	0.868757	0.823417	0.888308	0.762865	0.814494	0.0663193	0.100287	0.0784277	0.0679149	0.141941	0.257377	0.123122	0.0769697	0.130851	0.167483	0.0960382	0.0915207
PPP2R5A	cg07107916	0.661698	0.657238	0.516539	0.447815	0.50151	0.439402	0.313568	0.155492	0.210972	0.243107	0.196518	0.192567	0.293365	0.276284	0.270516	0.296312	0.186507	0.20839	0.778834	0.795754	0.743346	0.709985	0.748035	0.676865	0.8549	0.895765	0.856901	0.884883	0.871344	0.874209	0.378029	0.472269	0.532255	0.506916	0.515495	0.423465	0.638956	0.596743	0.526513	0.497079	0.543109	0.462199	0.702047	0.683707	0.51585	0.493152	0.529754	0.509027
RNF216	cg24534583	0.154896	0.151648	0.169545	0.135375	0.168645	0.15579	0.799086	0.875018	0.846882	0.912176	0.861331	0.85807	0.806051	0.865371	0.823454	0.881737	0.881222	0.842375	0.129967	0.0887119	0.200721	0.109422	0.115806	0.111482	0.68198	0.789518	0.716917	0.809486	0.739051	0.754206	0.756108	0.797113	0.832402	0.826276	0.691629	0.779638	0.152836	0.124765	0.0335208	0.13886	0.180788	0.268233	0.166078	0.155816	0.103216	0.126735	0.120943	0.0868109
	cg06682039	0.18588	0.11977	0.126493	0.105709	0.132768	0.169422	0.756761	0.838101	0.83886	0.837001	0.835388	0.874185	0.803191	0.827785	0.8578	0.885163	0.880858	0.835686	0.306217	0.305317	0.282673	0.313094	0.247174	0.268648	0.846206	0.874662	0.828255	0.918089	0.855671	0.903608	0.774267	0.818479	0.799118	0.860622	0.826506	0.816874	0.15596	0.112881	0.0881863	0.0957847	0.209691	0.291589	0.0992756	0.065135	0.0874586	0.0846997	0.0550325	0.0813915
BHLHE40	cg26269881	0.0229915	0.0878486	0.0501578	0.0428005	0.125139	0.0970021	0.565484	0.70795	0.482035	0.594682	0.682647	0.6533	0.295227	0.519583	0.592422	0.653264	0.672341	0.457573	0.118491	0.0568164	0.0551314	0.13327	0.102605	0.121307	0.473451	0.591913	0.193311	0.740444	0.489225	0.589037	0.103763	0.114618	0.100929	0.273278	0.1713	0.182524	0.100164	0.0218828	0.0454266	0.0654117	0.136769	0.151559	0.0669978	0.0522035	0.0582598	0.0781706	0.0702187	0.0245602
LOC100130872	cg11372934	0.0731944	0.0846968	0.0739669	0.0741381	0.0446483	0.0576541	0.0791518	0.0786824	0.0430592	0.0607801	0.0662725	0.0631248	0.0679219	0.0944691	0.0868637	0.0896554	0.0872496	0.0803244	0.0927841	0.0948224	0.0833169	0.0789631	0.0802682	0.0899366	0.0988728	0.0895937	0.0702294	0.0908129	0.0932984	0.0516707	0.0830109	0.0836848	0.081601	0.0856412	0.0763928	0.0558343	0.0804688	0.0779113	0.0865774	0.0698307	0.0663524	0.064701	0.0640463	0.0917911	0.0780037	0.0714689	0.0656758	0.0664324
MYO1A	cg24947456	0.0714413	0.0724073	0.0697077	0.0599411	0.0712757	0.0774772	0.268192	0.238149	0.249685	0.259121	0.251118	0.26586	0.105401	0.103781	0.111313	0.146245	0.145877	0.119025	0.0653244	0.0648374	0.0606941	0.0841459	0.0921138	0.0792421	0.369831	0.478261	0.202307	0.520326	0.431178	0.42108	0.0535868	0.0783375	0.0683326	0.116508	0.117025	0.0837234	0.0700037	0.0691596	0.0804205	0.0682299	0.0963441	0.0957924	0.0831171	0.0580871	0.0665266	0.0703193	0.0747832	0.069435
FUT4	cg18023065	0.259615	0.224145	0.225202	0.171329	0.185442	0.257237	0.803813	0.923955	0.918459	0.91967	0.876602	0.882208	0.99738	0.989019	0.988592	0.989265	0.982005	0.986868	0.387384	0.354504	0.407433	0.44418	0.366275	0.413707	0.981433	0.968641	0.971345	0.986812	0.965385	0.936778	0.96648	0.914398	0.907496	0.926734	0.818525	0.87437	0.106878	0.0332516	0.0668019	0.0107496	0.292803	0.409653	0.113621	0.0123313	0.010036	0.000322847	0.0127639	0.00452454
DAZAP2	cg24637417	0.13335	0.113955	0.0868715	0.0691196	0.0944209	0.107902	0.746847	0.824919	0.832431	0.761687	0.814147	0.844248	0.861956	0.84753	0.83526	0.821945	0.887859	0.885398	0.076458	0.0595386	0.0713082	0.103628	0.0734284	0.0739733	0.652003	0.65902	0.453159	0.647081	0.583988	0.657578	0.857522	0.787667	0.777074	0.800396	0.73894	0.808773	0.0718955	0.062051	0.0596518	0.0647859	0.121247	0.228522	0.094844	0.0407571	0.0540753	0.049218	0.0460507	0.0676268
PGLYRP4	cg02956542	0.12483	0.115919	0.10761	0.107398	0.0943146	0.125783	0.558916	0.632885	0.661054	0.615271	0.657544	0.645836	0.458548	0.556616	0.610576	0.629751	0.702235	0.533933	0.184681	0.0638418	0.106303	0.128425	0.0919029	0.106429	0.589729	0.658072	0.493866	0.671208	0.616304	0.593793	0.453493	0.45402	0.455924	0.581817	0.580776	0.494429	0.178717	0.206687	0.120975	0.177833	0.178223	0.254663	0.453925	0.354053	0.33628	0.395867	0.355081	0.365789
ZNF516	cg12019801	0.144347	0.113994	0.106653	0.0913999	0.0879347	0.123546	0.75749	0.911579	0.865727	0.89254	0.851662	0.88189	0.894295	0.906396	0.921809	0.902732	0.925577	0.943414	0.198521	0.375128	0.25604	0.257443	0.22674	0.259921	0.910133	0.938385	0.889201	0.920225	0.938646	0.912995	0.84595	0.855924	0.821015	0.87194	0.804256	0.883982	0.120684	0.110428	0.114354	0.0638464	0.169591	0.269932	0.178999	0.120893	0.133605	0.223815	0.2599	0.152567
	cg06195379	0.115648	0.0911252	0.09285	0.117291	0.0785003	0.102541	0.1046	0.100437	0.083682	0.11042	0.0744522	0.0695553	0.108171	0.0778199	0.127317	0.150807	0.0841899	0.120657	0.0818377	0.139678	0.0754534	0.126817	0.102587	0.0863938	0.291427	0.34749	0.225335	0.389568	0.270956	0.328115	0.117238	0.121093	0.103204	0.120128	0.151891	0.0794578	0.0203906	0.0938828	0.0858502	0.094924	0.046814	0.0803052	0.0695302	0.05863	0.0671563	0.0896299	0.0772502	0.0770689
	cg23244022	0.0235815	0.0381584	0.0185362	0.0269704	0.0139893	0.0354558	0.0907953	0.20938	0.0839955	0.110311	0.0576355	0.0758153	0.173339	0.24023	0.132523	0.0778313	0.0829988	0.138979	0.0474174	0.104957	0.0379536	0.0252647	0.047619	0.0201881	0.245293	0.343242	0.214117	0.161189	0.119382	0.165124	0.183001	0.306248	0.055071	0.126204	0.0638227	0.082893	0.0269226	0.0395904	0.0428079	0.016593	0.0355844	0.0232222	0.022175	0.0270788	0.0432709	0.0376572	0.0142485	0.023777
LAPTM5	cg19510565	0.749558	0.764387	0.776165	0.756438	0.737971	0.759872	0.273434	0.128529	0.139668	0.142391	0.169731	0.148729	0.0545104	0.0573067	0.047238	0.0601104	0.0563375	0.0443616	0.766196	0.800799	0.790243	0.765468	0.744635	0.779171	0.186553	0.216594	0.136033	0.282154	0.167548	0.28041	0.0927353	0.143379	0.177429	0.161469	0.248478	0.185961	0.776077	0.760312	0.759765	0.756576	0.739597	0.685883	0.673563	0.707261	0.716734	0.687087	0.688841	0.683994
CCIN	cg15248035	0.154931	0.129106	0.14361	0.0727714	0.107533	0.127614	0.707636	0.81913	0.827527	0.826473	0.798928	0.856009	0.842388	0.827913	0.848188	0.838038	0.868557	0.833271	0.232179	0.252189	0.275525	0.283785	0.246478	0.278438	0.83524	0.863088	0.791881	0.847808	0.84346	0.83768	0.791914	0.77995	0.803165	0.788809	0.745255	0.763862	0.141145	0.123924	0.1001	0.114717	0.163951	0.283202	0.172757	0.145738	0.217965	0.16976	0.184612	0.202988
TGFBR2	cg13724812	0.513619	0.498486	0.514226	0.403495	0.41984	0.522574	0.502069	0.367489	0.414387	0.430338	0.355358	0.430554	0.726051	0.496512	0.476939	0.463042	0.423477	0.615088	0.66698	0.678769	0.62341	0.613381	0.618025	0.644736	0.607926	0.656474	0.473646	0.706635	0.580133	0.637912	0.788307	0.778235	0.749429	0.738302	0.653908	0.789418	0.452205	0.472919	0.466435	0.406398	0.428092	0.488959	0.37544	0.334346	0.348386	0.376998	0.349888	0.346732
TGFA	cg26253134	0.0917869	0.0854296	0.0362203	0.0659696	0.0920913	0.0997536	0.408317	0.447404	0.450328	0.426922	0.528108	0.499692	0.221472	0.300636	0.354285	0.396265	0.442563	0.325252	0.268882	0.269556	0.282461	0.287864	0.271836	0.257152	0.512035	0.616901	0.457689	0.66094	0.610364	0.621823	0.160312	0.181135	0.158989	0.273727	0.258724	0.190787	0.0882321	0.0734272	0.0751393	0.0740705	0.141836	0.169071	0.0859617	0.0634433	0.0705731	0.0623732	0.0726711	0.0637452
	cg26679912	0.106905	0.108051	0.0988368	0.0959867	0.0961818	0.123516	0.396144	0.50388	0.459766	0.464503	0.54349	0.455065	0.343145	0.444867	0.540082	0.51988	0.5159	0.416009	0.0937282	0.103463	0.105213	0.115194	0.099376	0.0921943	0.333773	0.382742	0.394962	0.396054	0.39601	0.381049	0.220456	0.208522	0.267157	0.231813	0.278134	0.151108	0.111064	0.105845	0.0870351	0.0985849	0.159555	0.168245	0.143625	0.0959541	0.11212	0.120721	0.10654	0.119579
CDA	cg06984156	0.150664	0.149983	0.106689	0.113445	0.122433	0.132829	0.617606	0.74426	0.694226	0.726057	0.732386	0.749336	0.586239	0.701072	0.765493	0.754859	0.795328	0.744498	0.240459	0.197311	0.235352	0.302141	0.237815	0.225025	0.755918	0.768837	0.722084	0.816455	0.799268	0.75219	0.633232	0.622867	0.659352	0.680559	0.677668	0.64395	0.113554	0.0947327	0.0780995	0.0666476	0.17239	0.286208	0.117501	0.0738963	0.0777204	0.0924433	0.0859698	0.0880794
GMDS	cg09571972	0.142521	0.137935	0.12674	0.0777151	0.0760473	0.0819826	0.81586	0.923285	0.956195	0.921695	0.920773	0.952533	0.937471	0.979816	0.954029	0.983513	0.949189	0.966926	0.0866466	0.0829093	0.12091	0.155849	0.0801869	0.105166	0.962018	0.926074	0.951403	0.942833	0.967863	0.944991	0.930048	0.900505	0.896146	0.902162	0.761798	0.895128	0.0619649	0.042928	0.0731199	0.023487	0.103716	0.231235	0.0544245	0.0395432	0.0235075	0.0160272	0.0510724	0.00886952
	cg03728799	0.829465	0.830662	0.842966	0.848239	0.852707	0.848258	0.297475	0.162191	0.199547	0.181984	0.233754	0.158562	0.124023	0.1558	0.138243	0.151789	0.144025	0.182667	0.832723	0.817309	0.825414	0.805331	0.841652	0.819774	0.127387	0.17062	0.118622	0.120322	0.149882	0.18301	0.24301	0.289916	0.352433	0.324088	0.346354	0.35866	0.870729	0.819534	0.859535	0.835242	0.791707	0.76013	0.848042	0.849177	0.872098	0.845054	0.846348	0.861197
[truncated: 342 more rows]
[truncated: 21 more columns]

## Sheet: LMPP vs Others
DNAm analysis for LMPP specific CpG selection
[truncated: 158 more rows]
[truncated: 21 more columns]

## Sheet: HSC vs Others
DNAm analysis for HSC specific CpG selection
[truncated: 647 more rows]
[truncated: 21 more columns]

## Sheet: CMP VS Others
DNAm analysis for CMP specific CpG selection
[truncated: 171 more rows]
[truncated: 21 more columns]
