# Supplementary material for: Quantification of hematopoietic stem and progenitor cells by targeted DNA methylation analysis
Source: Clin Epigenetics. 2023 Jun 27;15:105. doi: 10.1186/s13148-023-01521-w (PMC10303729; doi:10.1186/s13148-023-01521-w)
Supplement: Supplementary file 4 — Additional file 4. Table S6. Application for NNLS-model with 6 CpGs. [file 13148_2023_1521_MOESM4_ESM.xlsm]

## Sheet: progenitor cell types
Nr. of new samples:
Data:
	Sample 1	Sample 2	Sample 3	Sample 4	Sample 5	Sample 6	Sample 7	Sample 8	Sample 9	Sample 10
BMF _cg09749364
FTO _cg01986630
HLF_cg08865625
STK17A_cg17707057
TESC_cg06768361
MYO1D_cg00164282
Results:
	Sample 1	Sample 2	Sample 3	Sample 4	Sample 5	Sample 6	Sample 7	Sample 8	Sample 9	Sample 10
HSC
CMP
LMPP
Leukocytes
	0.0571526
	0.328342

## Sheet: Tabelle2
	NNLS matrix containing 6CpG
	mean B-value	HSC	CMP	LMPP	Leukocytes
	cg09749364	0.0983401	0.46749	0.294086	0.836059
	cg01986630	0.791826	0.36376	0.761015	0.242762
	cg08865625	0.110541	0.734666	0.565871	0.871916
	cg05468843	0.818764	0.590816	0.752017	0.102995
	cg06768361	0.242452	0.164441	0.847888	0.972046
	cg00164282	0.811558	0.694484	0.673558	0.0707768
